# Supplementary material for: Identification of differences in microRNA transcriptomes between porcine oxidative and glycolytic skeletal muscles
Source: BMC Mol Biol. 2013 Feb 18;14:7. doi: 10.1186/1471-2199-14-7 (PMC3599761; doi:10.1186/1471-2199-14-7)
Supplement: Additional file 2: Table S1 — Statistics of the distribution for small RNAs during a series of filters in order. [file 1471-2199-14-7-S2.xls]

## Sheet: Table S1
Table S1. Statistics of the distribution for small RNAs during a series of filters in order.
By counts of sequences	Average of % (by count#)	LDM		PMM
		# counts	% of raw	# counts	% of raw
raw	\	16621851	\	18457980	\
1. Sample filter: 533ADT & 53ADT	0.04	5877	0.04	6545	0.04
2. Junk filter: >=80% A, C, G or T; >=3 N; only A,C, or only G,T	0.515	88275	0.53	92075	0.5
3. Length filter after 3ADT cut	1.21	254745	1.53	163514	0.89
4. Simple sequence filter	0.035	6124	0.04	6199	0.03
5. Copy#<3	1.52	355702	2.14	166498	0.9
6. Hit mRNA,RFam,Repbase	3.44	688089	4.14	505400	2.74
7. Mappable	93.245	15223039	91.58	17517749	94.91
