# Supplementary material for: Identification of differences in microRNA transcriptomes between porcine oxidative and glycolytic skeletal muscles
Source: BMC Mol Biol. 2013 Feb 18;14:7. doi: 10.1186/1471-2199-14-7 (PMC3599761; doi:10.1186/1471-2199-14-7)
Supplement: Additional file 3: Table S2 — Proportion of sequ-seqs mapping to known RNA classes. [file 1471-2199-14-7-S3.xls]

## Sheet: Table S2
Table S2. Proportion of sequ-seqs mapping to known RNA classes
There is overlapping in mapping of sequ-seqs with mRNA, rRNA, tRNA, snRNA, snoRNA and repeats.
RNA class	LDM		PMM
	# counts	%	# counts	%
mRNA	37489	4.22754	60345	9.72649
rRNA	316420	35.6819	161649	26.0548
tRNA	41564	4.68706	59101	9.52598
snRNA	3248	0.366269	3285	0.529481
snoRNA	12073	1.36144	15530	2.50315
repeats	475987	53.6758	320509	51.6601
total	886781	\	620419	\
