# Supplementary material for: Identification of differences in microRNA transcriptomes between porcine oxidative and glycolytic skeletal muscles
Source: BMC Mol Biol. 2013 Feb 18;14:7. doi: 10.1186/1471-2199-14-7 (PMC3599761; doi:10.1186/1471-2199-14-7)
Supplement: Additional file 4: Table S3 — Statistics based on the counts of the mappable sequences. [file 1471-2199-14-7-S4.xls]

## Sheet: Table S3
Table S3. Statistics based on the counts of the mappable sequences.
There is overlapping with the sequ-seqs mapped to pre-miRNAs (i.e., one specific sequ-seq may both mapped to porcine and other mammalian pre-miRNAs).
By counts of sequences	Average of %	LDM		PMM
		# counts	% of mappable	# counts	% of mappable
mappable	\	15223039	\	17517749	\
Porcine known: Reads were mapped to porcine miRNAs/pre-miRNAs in miRbase.	90.1588	13392796	87.9772	16175954	92.3404
Porcine novel (PN): Reads were mapped to Mammalian (except for ssc) miRNAs/pre-miRNAs in miRbase.	0.750243	117430	0.771397	127720	0.729089
Porcine candidate (PC): Reads were not mapped to Mammalian pre-miRNAs in miRbase. But the reads were mapped to genome & the extended genome sequences from genome form hairpins.	0.0463439	7787	0.0511527	7276	0.041535
