# Supplementary material for: Identification of differences in microRNA transcriptomes between porcine oxidative and glycolytic skeletal muscles
Source: BMC Mol Biol. 2013 Feb 18;14:7. doi: 10.1186/1471-2199-14-7 (PMC3599761; doi:10.1186/1471-2199-14-7)
Supplement: Additional file 5: Table S4 — Profile of the known porcine miRNAs (miRBase 17.0) with genome locations. Table S4.2. Profile of the known other mammalian miRNAs (miRBase 17.0). Table S4.3. Profile of porcine candidate miRNAs. [file 1471-2199-14-7-S5.xls]

## Sheet: Table S4.1
Table S4.1. Profile of the known porcine miRNAs (miRBase 17.0) with genome locations.
(1). In "sequence in miRBase" column, "New", miRNA identiﬁed in this study and not reported in miRBase 17.0; "Diff", confirming miRNA sequences in miRBase 17.0, but different sequences are reported in our study; and "Yes", confirming miRNA sequences in miRBase17.0.(2) "Consensus miRNA sequence" is the assembly sequence of the most abundance sequences in ovary and testis libraries, which was chose…
ID	Pre-miRNA name	Genomic location of pre-miRNA based on Sscrofa9 genome assembly								miRNA name	Consensus miRNA sequence	Length (nt)	Sequence in miRBase	LDM					PMM
		1st location				2nd location
		Chromosome	Strand	Start	End	Chromosome	Strand	Start	End					Most abundant sequences	Length (nt)	Counts of most abundant sequences	Counts of all isomiRs	Kinds of all isomiRs	Most abundant sequences	Length (nt)	Counts of most abundant sequences	Counts of all isomiRs	Kinds of all isomiRs
1	ssc-mir-30c-2	1	-	54835189	54835268	1	-	54853393	54853472	ssc-miR-30c-2-3p	CTGGGAGAAGGCTGTTTACTCT	22	NEW	CTGGGAGAAGGCTGTTTACTCT	22	431.527	550.053	9	CTGGGAGAAGGCTGTTTACTCT	22	1083	1368	13
1	ssc-mir-30c-2	1	-	54835189	54835268	1	-	54853393	54853472	ssc-miR-30c-2-5p	TGTAAACATCCTACACTCTCAGCT	24	DIFF	TGTAAACATCCTACACTCTCAGCT	24	22643.1	32340.4	105	TGTAAACATCCTACACTCTCAGCT	24	24888	39339	142
2	ssc-mir-30a	1	-	54882441	54882547					ssc-miR-30a-3p	CTTTCAGTCGGATGTTTGCAGC	22	YES	CTTTCAGTCGGATGTTTGCAGC	22	2263.5	5602.95	37	CTTTCAGTCGGATGTTTGCAGC	22	6843	14396	65
2	ssc-mir-30a	1	-	54882441	54882547					ssc-miR-30a-5p	TGTAAACATCCTCGACTGGAAGCT	24	DIFF	TGTAAACATCCTCGACTGGAAGCT	24	12220.9	23831.8	108	TGTAAACATCCTCGACTGGAAGCT	24	34599	72188	192
3	ssc-mir-2476-3	1	-	83325339	83325413					ssc-miR-2476-3-5p	TCCCTGTGGTCTAGTGG	17	DIFF						TCCCTGTGGTCTAGTGG	17	3	3	1
4	ssc-mir-628	1	+	121019327	121019406					ssc-miR-628-5p	ATGCTGACATATTTACTAGAGG	22	YES	ATGCTGACATATTTACTAGAGG	22	403.909	521.285	8	ATGCTGACATATTTACTAGAGG	22	183	275	8
5	ssc-mir-122	1	-	169874123	169874207					ssc-mir-122-5p	TGGAGTGTGACAATGGTGTTTGT	23	YES	TGGAGTGTGACAATGGTGTTTGT	23	8.05517	20.7133	3	TGGAGTGTGACAATGGTGTTTGT	23	10	25	4
6	ssc-mir-1285	1	+	187380909	187380988	1	-	187610613	187610692	ssc-miR-1285-3p	TAGCGAGACCCCGTCTCTTTAGA	23	NEW						TAGCGAGACCCCGTCTCTTTAGA	23	5	15	4
7	ssc-mir-491	1	-	211252362	211252437					ssc-miR-491-3p	CTTATGCAAGATTCCCTTCTAC	22	NEW	CTTATGCAAGATTCCCTTCTAC	22	209.435	237.052	5	CTTATGCAAGATTCCCTTCTAC	22	116	138	6
7	ssc-mir-491	1	-	211252362	211252437					ssc-miR-491-5p	AGTGGGGAACCCTTCCATGAGG	22	YES	AGTGGGGAACCCTTCCATGAGG	22	172.611	250.861	11	AGTGGGGAACCCTTCCATGAGG	22	240	371	14
8	ssc-mir-101-1	1	-	226890888	226890978					ssc-miR-101-1-3p	TACAGTACTGTGATAACTGAAG	22	DIFF	TACAGTACTGTGATAACTGAAG	22	30733.9	121808	274	TACAGTACTGTGATAACTGAAG	22	76098	259983	376
9	ssc-mir-204	1	-	234037415	234037523					ssc-miR-204-5p	TTCCCTTTGTCATCCTATGCCT	22	YES	TTCCCTTTGTCATCCTATGCCT	22	958.566	1081.69	8	TTCCCTTTGTCATCCTATGCCT	22	352	410	4
10	ssc-mir-32	1	-	261968185	261968254					ssc-miR-32-3p	CAATTTAGTGTGTGTGATATT	21	NEW	CAATTTAGTGTGTGTGATATT	21	9.20591	9.20591	1	CAATTTAGTGTGTGTGATATT	21	3	3	1
10	ssc-mir-32	1	-	261968185	261968254					ssc-miR-32-5p	TATTGCACATTACTAAGTTGC	21	DIFF	TATTGCACATTACTAAGTTGC	21	39.1251	93.2099	7	TATTGCACATTACTAAGTTGC	21	52	93	6
11	ssc-mir-181a-2	1	+	279888929	279889008					ssc-mir-181a-2-3p	ACCACCGACCGTTGACTGTACC	22	NEW	ACCACCGACCGTTGACTGTACC	22	3668.56	4571.89	32	ACCACCGACCGTTGACTGTACC	22	6244	7541	46
11	ssc-mir-181a-2	1	+	279888929	279889008					ssc-miR-181a-2-5p	AACATTCAACGCTGTCGGTGAGT	23	DIFF	AACATTCAACGCTGTCGGTGAGT	23	22978	33093	119	AACATTCAACGCTGTCGGTGAGT	23	11961	18176	93
12	ssc-mir-181b-2	1	+	279890791	279890876					ssc-miR-181b-2-3p	ACTCACTGATCAATGAATGCAA	22	NEW						ACTCACTGATCAATGAATGCAA	22	4	4	1
12	ssc-mir-181b-2	1	+	279890791	279890876					ssc-miR-181b-2-5p	AACATTCATTGCTGTCGGTGGGT	23	DIFF	AACATTCATTGCTGTCGGTGGGT	23	2016.1	6048.29	48	AACATTCATTGCTGTCGGTGGGT	23	2994	7849	64
13	ssc-mir-199b	1	-	283332031	283332104	1	-	283397354	283397427	ssc-miR-199b-3p	ACAGTAGTCTGCACATTGGTT	21	DIFF	ACAGTAGTCTGCACATTGGTT	21	1991.93	5001.11	34	ACAGTAGTCTGCACATTGGTT	21	3387	9504	66
13	ssc-mir-199b	1	-	283332031	283332104	1	-	283397354	283397427	ssc-miR-199b-5p	CCCAGTGTTTAGACTATCTGTTC	23	DIFF	CCCAGTGTTTAGACTATCTGTTC	23	4935.52	8573.01	38	CCCAGTGTTTAGACTATCTGTTC	23	8869	15214	77
14	ssc-mir-126	1	+	294487892	294487964					ssc-miR-126-3p	TCGTACCGTGAGTAATAATGCG	22	YES	TCGTACCGTGAGTAATAATGCG	22	9123.06	14048.2	59	TCGTACCGTGAGTAATAATGCG	22	14898	23828	87
14	ssc-mir-126	1	+	294487892	294487964					ssc-miR-126-5p	CATTATTACTTTTGGTACGCG	21	YES	CATTATTACTTTTGGTACGCG	21	2644.4	4110.44	16	CATTATTACTTTTGGTACGCG	21	8499	12803	47
15	ssc-mir-210	2	+	339973	340048					ssc-miR-210-3p	CTGTGCGTGTGACAGCGGCTGA	22	YES	CTGTGCGTGTGACAGCGGCTGA	22	36.8237	44.8788	3	CTGTGCGTGTGACAGCGGCTGA	22	26	33	2
15	ssc-mir-210	2	+	339973	340048					ssc-miR-210-5p	AGCCACTGCCCACCGCACACTGC	23	NEW	AGCCACTGCCCACCGCACACTGC	23	20.7133	54.0847	5	AGCCACTGCCCACCGCACACTGC	23	7	13	3
16	ssc-mir-192	2	+	6339213	6339292					ssc-miR-192-3p	CTGCCAATTCCATAGGTCACAG	22	NEW						GCTGCCAATTCCATAGGTCACA	22	3	3	1
16	ssc-mir-192	2	+	6339213	6339292					ssc-miR-192-5p	CTGACCTATGAATTGACAGCC	21	YES	CTGACCTATGAATTGACAGCC	21	34.5222	187.571	12	CTGACCTATGAATTGACAGCC	21	49	297	14
17	ssc-mir-130a	2	-	13134945	13135023					ssc-miR-130a-3p	CAGTGCAATGTTAAAAGGGCATT	23	DIFF	CAGTGCAATGTTAAAAGGGCATT	23	173.762	472.954	8	CAGTGCAATGTTAAAAGGGCATT	23	339	891	13
17	ssc-mir-130a	2	-	13134945	13135023					ssc-miR-130a-5p	GCTCTTTTCACATTGTGCTACT	22	NEW	GCTCTTTTCACATTGTGCTACT	22	3.45222	3.45222	1
18	ssc-mir-129a	2	-	20495255	20495334					ssc-miR-129a-3p	AAGCCCTTACCCCAAAAAGCAT	22	YES	AAGCCCTTACCCCAAAAAGC	20	5.7537	11.5074	2	AAGCCCTTACCCCAAAAAGCAT	22	13	16	2
18	ssc-mir-129a	2	-	20495255	20495334					ssc-miR-129a-5p	CTTTTTGCGGTCTGGGCTTGC	21	YES	CTTTTTGCGGTCTGGGCTTGC	21	17.2611	17.2611	1	CTTTTTGCGGTCTGGGCTTGC	21	24	33	3
19	ssc-mir-1343	2	-	28562661	28562739					ssc-miR-1343-3p	CTCCTGGGGCCCGCACTCTCGC	22	YES	CTCCTGGGGCCCGCACTCTCGC	22	188.721	354.428	12	CTCCTGGGGCCCGCACTCTCGC	22	206	420	11
20	ssc-mir-4336a	2	+	29208736	29208828					ssc-miR-4336a-3p	GTGGGGAAGAACTACAAGACAGCT	24	NEW	GTGGGGAAGAACTACAAGACAGCT	24	4.60296	4.60296	1	GTGGGGAAGAACTACAAGACAGCT	24	6	6	1
21	ssc-mir-199a-2	2	+	62232444	62232523	2	+	62312663	62312742	ssc-miR-199a-2-3p	ACAGTAGTCTGCACATTGGTT	21	DIFF	ACAGTAGTCTGCACATTGGTT	21	1991.93	5001.11	34	ACAGTAGTCTGCACATTGGTT	21	3387	9500	65
21	ssc-mir-199a-2	2	+	62232444	62232523	2	+	62312663	62312742	ssc-miR-199a-2-5p	CCCAGTGTTCAGACTACCTGTTC	23	YES	CCCAGTGTTCAGACTACCTGTTC	23	12926.3	19493.5	84	CCCAGTGTTCAGACTACCTGTTC	23	30598	47554	134
22	ssc-mir-24-1	2	-	67002818	67002889					ssc-miR-24-1-3p	TGGCTCAGTTCAGCAGGAACAG	22	YES	TGGCTCAGTTCAGCAGGAACAG	22	21874.4	35904.2	98	TGGCTCAGTTCAGCAGGAACAG	22	41245	70736	143
22	ssc-mir-24-1	2	-	67002818	67002889					ssc-miR-24-1-5p	GTGCCTACTGAGCTGAAACACAGT	24	YES	GTGCCTACTGAGCTGAAACAC	21	11.5074	27.6177	4	GTGCCTACTGAGCTGAAACACAGT	24	28	139	12
23	ssc-mir-27a	2	-	67002967	67003048					ssc-miR-27a-3p	TTCACAGTGGCTAAGTTCCGC	21	YES	TTCACAGTGGCTAAGTTCCGC	21	1963.16	5449.9	34	TTCACAGTGGCTAAGTTCCGC	21	3970	8533	46
23	ssc-mir-27a	2	-	67002967	67003048					ssc-miR-27a-5p	AGGGCTTAGCTGCTTGTGAGCA	22	NEW	AGGGCTTAGCTGCTTGTGAGCA	22	77.0995	77.0995	1	AGGGCTTAGCTGCTTGTGAGCA	22	186	200	5
24	ssc-mir-23a	2	-	67003156	67003225					ssc-miR-23a-3p	ATCACATTGCCAGGGATTTCCA	22	DIFF	ATCACATTGCCAGGGATTTCCA	22	6394.66	14623.6	78	ATCACATTGCCAGGGATTTCCA	22	11204	22435	107
24	ssc-mir-23a	2	-	67003156	67003225					ssc-miR-23a-5p	GGGGTTCCTGGGGATGGGATTT	22	NEW	GGGGTTCCTGGGGATGGGATTT	22	4.60296	4.60296	1
25	ssc-mir-181c	2	+	67031313	67031399					ssc-miR-181c-3p	ACCATCGACCGTTGAGTGGACC	22	NEW	ACCATCGACCGTTGAGTGGACC	22	46.0296	89.7577	7	ACCATCGACCGTTGAGTGGACC	22	73	146	8
25	ssc-mir-181c	2	+	67031313	67031399					ssc-miR-181c-5p	AACATTCAACCTGTCGGTGAGT	22	YES	AACATTCAACCTGTCGGTGAGT	22	415.417	615.646	14	AACATTCAACCTGTCGGTGAGT	22	430	631	15
26	ssc-mir-181d	2	+	67031497	67031576					ssc-miR-181d-5p	AACATTCATTGTTGTCGGTGGGT	23	DIFF	AACATTCATTGTTGTCGGTGGGT	23	255.464	689.293	15	AACATTCATTGTTGTCGGTGGGT	23	1006	2581	30
27	ssc-mir-340	2	+	79804244	79804323					ssc-miR-340-3p	TCCGTCTCAGTTACTTTATAGCC	23	NEW	TCCGTCTCAGTTACTTTATAGCC	23	331.413	527.039	8	TCCGTCTCAGTTACTTTATAGC	22	223	468	10
27	ssc-mir-340	2	+	79804244	79804323					ssc-miR-340-5p	TTATAAAGCAATGAGACTGATT	22	YES	TTATAAAGCAATGAGACTGATT	22	1304.94	2394.69	15	TTATAAAGCAATGAGACTGATT	22	1537	2742	16
28	ssc-mir-1271	2	-	82754960	82755037					ssc-miR-1271-3p	AGTGCCTGCTATGTGCCAGG	20	DIFF	AGTGCCTGCTATGTGCCAGG	20	48.331	48.331	1	AGTGCCTGCTATGTGCCAGG	20	25	28	2
28	ssc-mir-1271	2	-	82754960	82755037					ssc-miR-1271-5p	CTTGGCACCTAGTAAGCACTCA	22	NEW	CTTGGCACCTAGTAAGCACTCA	22	878.014	1529.33	10	CTTGGCACCTAGTAAGCACTCA	22	974	1691	16
29	ssc-mir-9-2	2	-	97912700	97912786					ssc-miR-9-2-3p	ATAAAGCTAGATAACCGAAAGT	22	NEW						ATAAAGCTAGATAACCGAAAGT	22	10	10	1
29	ssc-mir-9-2	2	-	97912700	97912786					ssc-mir-9-2-5p	TCTTTGGTTATCTAGCTGTATGA	23	YES	TCTTTGGTTATCTAGCTGTATGA	23	32.2207	71.3458	5	TCTTTGGTTATCTAGCTGTATGA	23	182	292	10
30	ssc-mir-143	2	+	157771984	157772063					ssc-miR-143-3p	TGAGATGAAGCACTGTAGCTCG	22	DIFF	TGAGATGAAGCACTGTAGCT	20	136536	1.05201e+06	277	TGAGATGAAGCACTGTAGCTCG	22	236740	2032726	309
30	ssc-mir-143	2	+	157771984	157772063					ssc-miR-143-5p	GGTGCAGTGCTGCATCTCTGG	21	YES	GGTGCAGTGCTGCATCTCTGG	21	162.254	319.906	7	GGTGCAGTGCTGCATCTCTGG	21	196	476	11
31	ssc-mir-145	2	+	157773373	157773458					ssc-miR-145-3p	ATTCCTGGAAATACTGTTCTT	21	NEW	ATTCCTGGAAATACTGTTCTT	21	92.0591	302.644	12	GGATTCCTGGAAATACTGTTCT	22	145	483	14
31	ssc-mir-145	2	+	157773373	157773458					ssc-miR-145-5p	GTCCAGTTTTCCCAGGAATCCCT	23	DIFF	GTCCAGTTTTCCCAGGAATCCCT	23	12217.4	18737.5	95	GTCCAGTTTTCCCAGGAATCCCT	23	13292	20043	97
32	ssc-mir-378-1	2	+	158108663	158108742					ssc-miR-378-1-3p	ACTGGACTTGGAGTCAGAAGGC	22	YES	ACTGGACTTGGAGTCAGAAGGC	22	1.02583e+06	1.9606e+06	342	ACTGGACTTGGAGTCAGAAGGC	22	1716472	3251744	407
32	ssc-mir-378-1	2	+	158108663	158108742					ssc-miR-378-1-5p	CTCCTGACTCCAGGTCCTGTGT	22	NEW	CTCCTGACTCCAGGTCCTGTGT	22	1716.9	2102.4	21	CTCCTGACTCCAGGTCCTGTGT	22	2493	3105	27
33	ssc-mir-339	3	-	528579	528658					ssc-miR-339-3p	GAGCTCCTCGAGGCCAGAGCC	21	DIFF						TGAGCTCCTCGAGGCCAGA	19	3	6	2
33	ssc-mir-339	3	-	528579	528658					ssc-miR-339-5p	TCCCTGTCCTCCAGGAGCTCA	21	DIFF	TCCCTGTCCTCCAGGAGCTCA	21	646.715	1553.5	15	TCCCTGTCCTCCAGGAGCTCA	21	733	1679	16
34	ssc-mir-365-1	3	-	29538483	29538562	3	-	29555787	29555866	ssc-miR-365-1-3p	TAATGCCCCTAAAAATCCTTAT	22	YES	TAATGCCCCTAAAAATCCTTAT	22	9165.64	15606.3	77	TAATGCCCCTAAAAATCCTTAT	22	7135	12774	80
34	ssc-mir-365-1	3	-	29538483	29538562	3	-	29555787	29555866	ssc-miR-365-1-5p	AGGGACTTTTGGGGGCAGATGTGT	24	DIFF	AGGGACTTTTGGGGGCAGATGTGT	24	103.567	276.177	8	AGGGACTTTTGGGGGCAGATGT	22	121	358	13
35	ssc-mir-216	3	+	88702423	88702527					ssc-miR-216-5p	TAATCTCAGCTGGCAACTGTGA	22	DIFF						TAATCTCAGCTGGCAACTGTGA	22	14	18	2
36	ssc-mir-217	3	+	88709155	88709261					ssc-miR-217-5p	TACTGCATCAGGAACTGATTGGA	23	DIFF						TACTGCATCAGGAACTGATTGGA	23	27	40	3
37	ssc-mir-30b	4	-	6627110	6627185					ssc-miR-30b-3p	CTGGGAGGTGGATGTTTACTTC	22	DIFF	CTGGGAGGTGGATGTTTACTTC	22	50.6325	78.2503	4	CTGGGAGGTGGATGTTTACTTC	22	17	31	3
37	ssc-mir-30b	4	-	6627110	6627185					ssc-miR-30b-5p	TGTAAACATCCTACACTCAGCT	22	YES	TGTAAACATCCTACACTCAGCT	22	14129.9	15720.2	59	TGTAAACATCCTACACTCAGCT	22	10572	11957	54
38	ssc-mir-30d	4	-	6631232	6631310					ssc-miR-30d-3p	CTTTCAGTCAGATGTTTGCTGC	22	NEW	CTTTCAGTCAGATGTTTGCTGC	22	64.4414	96.6621	8	CTTTCAGTCAGATGTTTGCTGC	22	130	161	7
38	ssc-mir-30d	4	-	6631232	6631310					ssc-miR-30d-5p	TGTAAACATCCCCGACTGGAAGCT	24	YES	TGTAAACATCCCCGACTGGAAGCT	24	14758.2	32748.9	117	TGTAAACATCCCCGACTGGAAGCT	24	18252	47564	157
39	ssc-mir-124a-1	4	-	73085487	73085591					ssc-miR-124a-1-3p	TAAGGCACGCGGTGAATGCCAA	22	DIFF	TAAGGCACGCGGTGAATGCCA	21	12.6581	21.864	2	TAAGGCACGCGGTGAATGCCAA	22	31	76	5
40	ssc-mir-9-1	4	+	98708709	98708797					ssc-miR-9-1-3p	ATAAAGCTAGATAACCGAAAGT	22	NEW						ATAAAGCTAGATAACCGAAAGT	22	10	10	1
40	ssc-mir-9-1	4	+	98708709	98708797					ssc-mir-9-1-5p	TCTTTGGTTATCTAGCTGTATGA	23	YES	TCTTTGGTTATCTAGCTGTATGA	23	32.2207	71.3458	5	TCTTTGGTTATCTAGCTGTATGA	23	182	292	10
41	ssc-mir-92b	4	-	99561257	99561336					ssc-miR-92b-3p	TATTGCACTCGTCCCGGCCTCC	22	YES	TATTGCACTCGTCCCGGCCTCC	22	34.5222	51.7833	5	TATTGCACTCGTCCCGGCCTCC	22	72	113	6
42	ssc-mir-190	4	+	100521100	100521182					ssc-miR-190-5p	TGATATGTTTGATATTGGGTTG	22	YES	TGATATGTTTGATATTGGGTTG	22	23.0148	28.7685	2	TGATATGTTTGATATTGGGTTG	22	162	206	3
43	ssc-mir-615	5	+	20517868	20517955					ssc-mir-615-3p	TCCGAGCCTGGGTCTCCCTCT	21	YES	TCCGAGCCTGGGTCTCCCTCT	21	12.6581	17.2611	2	TCCGAGCCTGGGTCTCCCTCT	21	22	30	2
43	ssc-mir-615	5	+	20517868	20517955					ssc-miR-615-5p	GGGGCTCCCCGGTGCTCGGAT	21	NEW						GGGGCTCCCCGGTGCTCGGAT	21	4	4	1
44	ssc-mir-148b	5	+	21306745	21306824					ssc-miR-148b-3p	TCAGTGCATCACAGAACTTTGT	22	YES	TCAGTGCATCACAGAACTTTGT	22	12789.3	14587.9	51	TCAGTGCATCACAGAACTTTGT	22	10967	12944	52
44	ssc-mir-148b	5	+	21306745	21306824					ssc-mir-148b-5p	GAAGTTCTGTTATACACTCAGGCT	24	NEW	GAAGTTCTGTTATACACTCAGGCT	24	118.526	216.339	6	GAAGTTCTGTTATACACTCAGGC	23	90	223	8
45	ssc-let-7i	5	+	29645263	29645347					ssc-let-7i-3p	CTGCGCAAGCTACTGCCTTGCT	22	NEW	CTGCGCAAGCTACTGCCTTGCT	22	25.3163	48.331	4	CTGCGCAAGCTACTGCCTTGCT	22	40	91	6
45	ssc-let-7i	5	+	29645263	29645347					ssc-let-7i-5p	TGAGGTAGTAGTTTGTGCTGTT	22	DIFF	TGAGGTAGTAGTTTGTGCTGTT	22	7737.57	11797.4	49	TGAGGTAGTAGTTTGTGCTGTT	22	14837	21745	80
46	ssc-mir-2476-1	5	-	62886930	62887023					ssc-miR-2476-1-5p	TCCCTGTGGTCTAGTGG	17	DIFF						TCCCTGTGGTCTAGTGG	17	3	3	1
47	ssc-mir-135-2	5	-	89443516	89443615					ssc-miR-135-2-5p	TATGGCTTTTTATTCCTATGTGA	23	YES	TATGGCTTTTTATTCCTATGTGA	23	18.4118	24.1655	2	TATGGCTTTTTATTCCTATGTGA	23	14	20	2
48	ssc-mir-331	5	-	91239763	91239842					ssc-miR-331-3p	GCCCCTGGGCCTATCCTAGAA	21	YES	GCCCCTGGGCCTATCCTAGAA	21	1149.59	5571.88	32	GCCCCTGGGCCTATCCTAGAA	21	1439	6276	37
48	ssc-mir-331	5	-	91239763	91239842					ssc-miR-331-5p	TCTAGGTATGGTCCCAGGGATC	22	DIFF	TCTAGGTATGGTCCCAGGGATC	22	324.508	591.48	15	TCTAGGTATGGTCCCAGGGATC	22	335	575	12
49	ssc-mir-4332	6	-	779446	779551					ssc-miR-4332-3p	GCGTCCACGGCCGCCGCCGGG	21	DIFF	CCCGGTCGGCGTCCACGGC	19	10.3567	95.5114	18	GCGTCCACGGCCGCCGCCGGG	21	15	144	27
49	ssc-mir-4332	6	-	779446	779551					ssc-miR-4332-5p	GGGTGTCGCGGGGGTGGGCGGGCGG	25	NEW	GTGTCGCGGGGGTGGGC	17	3.45222	3.45222	1	GGGTGTCGCGGGGGTGGGCGGGC	23	3	3	1
50	ssc-mir-328	6	+	17237383	17237462					ssc-miR-328-3p	CTGGCCCTCTCTGCCCTTCCGT	22	YES	CTGGCCCTCTCTGCCCTTCCGT	22	555.807	994.239	10	CTGGCCCTCTCTGCCCTTCCGT	22	492	876	9
51	ssc-mir-769	6	+	46886344	46886423	6	-	46967245	46967324	ssc-miR-769-3p	CTGGGATCTCTGGGGTCTTGGTT	23	YES	CTGGGATCTCTGGGGTCTTGGTT	23	16.1103	32.2207	3	CTGGGATCTCTGGGGTCTTGGTT	23	29	55	6
51	ssc-mir-769	6	+	46886344	46886423	6	-	46967245	46967324	ssc-miR-769-5p	TGAGACCTCTGGGTTCTGAGCT	22	DIFF	TGAGACCTCTGGGTTCTGAGCT	22	362.483	686.991	10	TGAGACCTCTGGGTTCTGAGCT	22	430	983	16
52	ssc-mir-99b	6	+	50601083	50601152					ssc-miR-99b-3p	CAAGCTCGTGTCTGTGGGTCCGT	23	NEW	CAAGCTCGTGTCTGTGGGTCCGT	23	3.45222	20.7133	3	CAAGCTCGTGTCTGTGGGTCCGT	23	17	42	5
52	ssc-mir-99b	6	+	50601083	50601152					ssc-miR-99b-5p	CACCCGTAGAACCGACCTTGCG	22	YES	CACCCGTAGAACCGACCTTGCG	22	1429.22	2597.22	20	CACCCGTAGAACCGACCTTGCG	22	1476	2800	23
53	ssc-let-7e	6	+	50601242	50601321					ssc-let-7e-3p	CTATACGGCCTCCTAGCTTTCC	22	NEW	CTATACGGCCTCCTAGCTTTCC	22	28.7685	59.8384	5	CTATACGGCCTCCTAGCTTTCC	22	52	91	6
53	ssc-let-7e	6	+	50601242	50601321					ssc-let-7e-5p	TGAGGTAGGAGGTTGTATAGTT	22	YES	TGAGGTAGGAGGTTGTATAGTT	22	1607.58	2700.79	30	TGAGGTAGGAGGTTGTATAGTT	22	1631	3062	37
54	ssc-mir-125a	6	+	50601718	50601797					ssc-mir-125a-3p	ACAGGTGAGGTTCTTGGGAGC	21	NEW	ACAGGTGAGGTTCTTGGGAGC	21	44.8788	55.2355	2	ACAGGTGAGGTTCTTGGGAGC	21	40	52	3
54	ssc-mir-125a	6	+	50601718	50601797					ssc-miR-125a-5p	TCCCTGAGACCCTTTAACCTGT	22	DIFF	TCCCTGAGACCCTTTAACCTGT	22	6243.91	9089.69	39	TCCCTGAGACCCTTTAACCTGT	22	7016	9809	52
55	ssc-mir-935	6	+	51686628	51686707					ssc-miR-935-3p	CAGTTACCGCTTCCGCTACCGC	22	DIFF	CAGTTACCGCTTCCGCTACCGC	22	817.025	1957.41	15	CAGTTACCGCTTCCGCTACCGC	22	698	1482	14
56	ssc-mir-429	6	+	56441351	56441431					ssc-miR-429-3p	TAATACTGTCTGGTAATGCCGT	22	YES						TAATACTGTCTGGTAATGCCGT	22	3	3	1
57	ssc-mir-4331	6	+	58164053	58164132					ssc-mir-4331-5p	TGGCGTAGATCACAGACACAGC	22	NEW	TGGCGTAGATCACAGACACAGC	22	268.122	437.281	6	TGGCGTAGATCACAGACACAGC	22	219	367	5
58	ssc-mir-2320	6	+	58327228	58327308					ssc-miR-2320-3p	TCGATGATGGTCCCTGTGTTTG	22	DIFF	TCGATGATGGTCCCTGTGTTTG	22	5.7537	82.8532	6	TCGATGATGGTCCCTGTGTTTG	22	12	235	8
58	ssc-mir-2320	6	+	58327228	58327308					ssc-miR-2320-5p	TGGCACAGGGTCCAGCTGTCGGC	23	NEW	TGGCACAGGGTCCAGCTGTCGGC	23	81.7025	567.314	9	TGGCACAGGGTCCAGCTGTCGGC	23	43	317	8
59	ssc-mir-133a-2	6	-	99240350	99240422					ssc-miR-133a-2-3p	TTGGTCCCCTTCAACCAGCTGT	22	NEW	TTGGTCCCCTTCAACCAGCTGT	22	2.02444e+06	4.11353e+06	695	TTGGTCCCCTTCAACCAGCTGT	22	1709700	3255475	658
59	ssc-mir-133a-2	6	-	99240350	99240422					ssc-miR-133a-2-5p	AGCTGGTAAAATGGAACCAAAT	22	YES	AGCTGGTAAAATGGAACCAAAT	22	2915.97	4309.52	37	AGCTGGTAAAATGGAACCAAAT	22	3937	5718	43
60	ssc-mir-186	6	+	130626228	130626309					ssc-miR-186-3p	CCCAAAGGTGAATTTTTTGGGA	22	NEW	CCCAAAGGTGAATTTTTTGGGA	22	18.4118	66.7429	8	GCCCAAAGGTGAATTTTTTGG	21	6	26	5
60	ssc-mir-186	6	+	130626228	130626309					ssc-miR-186-5p	CAAAGAATTCTCCTTTTGGGCTT	23	YES	CAAAGAATTCTCCTTTTGGGCTT	23	17390	23419.8	98	CAAAGAATTCTCCTTTTGGGCTT	23	17651	27056	105
61	ssc-mir-101-2	6	+	134965570	134965650					ssc-miR-101-2-3p	TACAGTACTGTGATAACTGAAG	22	DIFF	TACAGTACTGTGATAACTGAAG	22	30733.9	115503	238	TACAGTACTGTGATAACTGAAG	22	76098	249952	322
61	ssc-mir-101-2	6	+	134965570	134965650					ssc-miR-101-2-5p	TCAGTTATCACAGTGCTGATGC	22	NEW	TCAGTTATCACAGTGCTGATGC	22	18.4118	48.331	4	TCAGTTATCACAGTGCTGATGC	22	14	42	5
62	ssc-mir-30c-1	6	-	156773136	156773215					ssc-miR-30c-1-3p	CTGGGAGAGGGTTGTTTACTCC	22	NEW	CTGGGAGAGGGTTGTTTACTCC	22	32.2207	71.3458	5	CTGGGAGAGGGTTGTTTACTCC	22	41	124	8
62	ssc-mir-30c-1	6	-	156773136	156773215					ssc-miR-30c-1-5p	TGTAAACATCCTACACTCTCAGCT	24	DIFF	TGTAAACATCCTACACTCTCAGCT	24	22643.1	32255.2	100	TGTAAACATCCTACACTCTCAGCT	24	24888	39252	135
63	ssc-mir-30e	6	-	156776196	156776275					ssc-miR-30e-3p	CTTTCAGTCGGATGTTTACAGC	22	YES	CTTTCAGTCGGATGTTTACAGC	22	10564.9	28224.2	69	CTTTCAGTCGGATGTTTACAGC	22	18429	39158	96
63	ssc-mir-30e	6	-	156776196	156776275					ssc-miR-30e-5p	TGTAAACATCCTTGACTGGAAGCT	24	YES	TGTAAACATCCTTGACTGGAAGCT	24	21777.7	31853.6	115	TGTAAACATCCTTGACTGGAAGCT	24	34615	55851	165
64	ssc-mir-219	7	+	29690689	29690771					ssc-mir-219-5p	TGATTGTCCAAACGCAATTCTCG	23	NEW	TGATTGTCCAAACGCAATTCTCG	23	5.7537	5.7537	1	TGATTGTCCAAACGCAATTCTCG	23	11	11	1
65	ssc-mir-206	7	+	52017919	52017998					ssc-miR-206-3p	TGGAATGTAAGGAAGTGTGTGA	22	YES	TGGAATGTAAGGAAGTGTGTGA	22	110504	133404	151	TGGAATGTAAGGAAGTGTGTGA	22	153215	185113	191
65	ssc-mir-206	7	+	52017919	52017998					ssc-mir-206-5p	ACATGCTTCTTTATATCCCCAT	22	NEW	ACATGCTTCTTTATATCCCCAT	22	4.60296	4.60296	1	ACATGCTTCTTTATATCCCCAT	22	3	3	1
66	ssc-mir-133b	7	+	52021764	52021843					ssc-miR-133b-3p	TTTGGTCCCCTTCAACCAGCT	21	DIFF	TTTGGTCCCCTTCAACCAGCT	21	46097.5	82795.7	214	TTTGGTCCCCTTCAACCAGCT	21	37166	70777	216
66	ssc-mir-133b	7	+	52021764	52021843					ssc-miR-133b-5p	TGGCTGGTCAAACGGAACCAAG	22	NEW						TGGCTGGTCAAACGGAACCAAG	22	8	28	5
67	ssc-mir-184	7	+	53754473	53754555	7	-	53838761	53838843	ssc-miR-184-3p	TGGACGGAGAACTGATAAGGGAA	23	DIFF	TGGACGGAGAACTGATAAGGG	21	1173.75	4060.96	21	TGGACGGAGAACTGATAAGG	20	132	468	14
68	ssc-mir-208b	7	+	80218691	80218770					ssc-miR-208b-3p	ATAAGACGAACAAAAGGTTTGT	22	YES	ATAAGACGAACAAAAGGTTTGT	22	3166.83	4654.74	33	ATAAGACGAACAAAAGGTTTGT	22	5344	9776	69
68	ssc-mir-208b	7	+	80218691	80218770					ssc-miR-208b-5p	AAGCTTTTTGCTCGCGTTATGT	22	NEW						AAGCTTTTTGCTCGCGTTATGT	22	19	19	1
69	ssc-mir-2476-2	7	+	120717549	120717616					ssc-miR-2476-2-5p	TCCCTGTGGTCTAGTGG	17	DIFF						TCCCTGTGGTCTAGTGG	17	3	3	1
70	ssc-mir-345	7	+	128330257	128330336					ssc-miR-345-3p	CCCTGAACTAGGGGTCTGGAG	21	YES	CCCTGAACTAGGGGTCTGGAG	21	193.324	692.745	7	CCCTGAACTAGGGGTCTGGAG	21	175	777	7
70	ssc-mir-345	7	+	128330257	128330336					ssc-miR-345-5p	GCTGACTCCTAGTCCAGTGCT	21	YES	GCTGACTCCTAGTCCAGTGCT	21	662.826	808.97	8	GCTGACTCCTAGTCCAGTGCT	21	576	669	7
71	ssc-mir-127	7	+	131464818	131464897					ssc-miR-127-3p	TCGGATCCGTCTGAGCTTGGCT	22	YES	TCGGATCCGTCTGAGCTTGGCT	22	516.682	2043.71	16	TCGGATCCGTCTGAGCTTGGCT	22	1353	5190	35
71	ssc-mir-127	7	+	131464818	131464897					ssc-miR-127-5p	CTGAAGCTCAGAGGGCTCTGAT	22	NEW	CTGAAGCTCAGAGGGCTCTGAT	22	164.556	279.63	12	CTGAAGCTCAGAGGGCTCTGAT	22	640	977	18
72	ssc-mir-432	7	+	131473132	131473211					ssc-miR-432-5p	TCTTGGAGTAGGTCATTGGGT	21	YES	TCTTGGAGTAGGTCATTGGGT	21	17.2611	50.6325	5	TCTTGGAGTAGGTCATTGGGT	21	39	84	7
73	ssc-mir-136	7	+	131473323	131473404					ssc-miR-136-3p	CATCATCGTCTCAAATGAGTCT	22	NEW	CATCATCGTCTCAAATGAGTCT	22	105.868	157.651	5	CATCATCGTCTCAAATGAGTCT	22	345	457	10
73	ssc-mir-136	7	+	131473323	131473404					ssc-miR-136-5p	ACTCCATTTGTTTTGATGATGG	22	DIFF	ACTCCATTTGTTTTGATGATGG	22	334.865	368.237	6	ACTCCATTTGTTTTGATGATGG	22	353	407	6
74	ssc-mir-95	8	-	3856423	3856503					ssc-miR-95-3p	TTCAACGGGTATTTATTGAGC	21	DIFF	TTCAACGGGTATTTATTGAGC	21	11250.8	12045.9	38	TTCAACGGGTATTTATTGAGC	21	10533	11300	50
75	ssc-mir-574	8	+	31868788	31868867					ssc-miR-574-3p	CACGCTCATGCACACACCCACA	22	YES	CACGCTCATGCACACACCCACA	22	710.006	964.32	13	CACGCTCATGCACACACCCACA	22	1065	1496	15
76	ssc-mir-139	9	-	7629830	7629897					ssc-miR-139-3p	TGGAGACGCGGCCCTGTTGGAGT	23	NEW	TGGAGACGCGGCCCTGTTGGAGT	23	27.6177	60.9892	5	TGGAGACGCGGCCCTGTTGGAGT	23	34	78	8
76	ssc-mir-139	9	-	7629830	7629897					ssc-miR-139-5p	TCTACAGTGCACGTGTCTCCAGT	23	DIFF	TCTACAGTGCACGTGTCTCCAGT	23	373.99	695.047	9	TCTACAGTGCACGTGTCTCCAGT	23	231	454	10
77	ssc-mir-326	9	-	10805356	10805446					ssc-miR-326-3p	CCTCTGGGCCCTTCCTCCAGC	21	DIFF	CCTCTGGGCCCTTCCTCCAGC	21	19.5626	416.568	4	CCTCTGGGCCCTTCCTCCAG	20	14	324	6
78	ssc-mir-708	9	-	15753623	15753702					ssc-miR-708-3p	CAACTAGACTGTGAGCTTCTAG	22	DIFF	CAACTAGACTGTGAGCTTCTAG	22	13.8089	55.2355	8	CAACTAGACTGTGAGCTTCTAG	22	27	127	10
78	ssc-mir-708	9	-	15753623	15753702					ssc-miR-708-5p	AAGGAGCTTACAATCTAGCTGG	22	DIFF	AAGGAGCTTACAATCTAGCTGG	22	219.791	362.483	5	AAGGAGCTTACAATCTAGCTGG	22	234	480	9
79	ssc-mir-4336b	9	+	30093441	30093528					ssc-miR-4336b-3p	GTGGGGAAGAACTACAAGACAGCT	24	NEW	GTGGGGAAGAACTACAAGACAGCT	24	4.60296	4.60296	1	GTGGGGAAGAACTACAAGACAGCT	24	6	6	1
80	ssc-mir-34c	9	+	44889430	44889509					ssc-mir-34c-3p	AATCACTAACCACACGGCCAGG	22	NEW	AATCACTAACCACACGGCCAGG	22	5.7537	5.7537	1	AATCACTAACCACACGGCCAGG	22	24	24	1
80	ssc-mir-34c	9	+	44889430	44889509					ssc-miR-34c-5p	AGGCAGTGTAGTTAGCTGATTGC	23	YES	AGGCAGTGTAGTTAGCTGATTGC	23	508.627	592.631	9	AGGCAGTGTAGTTAGCTGATTGC	23	1402	1635	14
81	ssc-mir-125b-1	9	-	55309129	55309208					ssc-miR-125b-1-3p	ACGGGTTAGGCTCTTGGGAGC	21	NEW	ACGGGTTAGGCTCTTGGGAGC	21	21.864	70.1951	6	ACGGGTTAGGCTCTTGGGAGC	21	36	135	9
81	ssc-mir-125b-1	9	-	55309129	55309208					ssc-miR-125b-1-5p	TCCCTGAGACCCTAACTTGTGA	22	YES	TCCCTGAGACCCTAACTTGTGA	22	9750.21	17671.9	72	TCCCTGAGACCCTAACTTGTGA	22	10447	18505	70
82	ssc-let-7a-1	9	-	55352280	55352359					ssc-let-7a-1-3p	CTGTACAGCCTCCTAGCTTTCC	22	NEW	CTGTACAGCCTCCTAGCTTTCC	22	3.45222	3.45222	1	CTGTACAGCCTCCTAGCTTTCC	22	3	3	1
82	ssc-let-7a-1	9	-	55352280	55352359					ssc-let-7a-1-5p	TGAGGTAGTAGGTTGTATAGTT	22	YES	TGAGGTAGTAGGTTGTATAGTT	22	65130.7	91421.6	151	TGAGGTAGTAGGTTGTATAGTT	22	95080	137883	185
83	ssc-mir-100	9	-	55357603	55357682					ssc-miR-100-3p	CAAGCTTGTGTCTATAGGTAT	21	NEW	CAAGCTTGTGTCTATAGGTAT	21	10.3567	10.3567	1	ACAAGCTTGTGTCTATAGGTAT	22	4	7	2
83	ssc-mir-100	9	-	55357603	55357682					ssc-miR-100-5p	AACCCGTAGATCCGAACTTGT	21	DIFF	AACCCGTAGATCCGAACTTGT	21	3485.59	10652.4	37	AACCCGTAGATCCGAACTTGT	21	4191	13066	53
84	ssc-mir-205	9	-	145194473	145194541					ssc-miR-205-5p	TCCTTCATTCCACCGGAGTCTG	22	YES	TCCTTCATTCCACCGGAGTCTG	22	32.2207	66.7429	5	TCCTTCATTCCACCGGAGTCTG	22	11	22	2
85	ssc-mir-29c	9	+	146817081	146817168					ssc-miR-29c-3p	TAGCACCATTTGAAATCGGTT	21	DIFF	TAGCACCATTTGAAATCGGTT	21	2026.45	4609.86	38	TAGCACCATTTGAAATCGGTT	21	2589	4939	41
85	ssc-mir-29c	9	+	146817081	146817168					ssc-miR-29c-5p	ACCGATTTCTCCTGGTGTTCAG	22	NEW	ACCGATTTCTCCTGGTGTTCAG	22	577.671	3223.22	40	ACCGATTTCTCCTGGTGTTCAG	22	877	3933	39
86	ssc-mir-215	10	-	11981589	11981684	10	-	12008464	12008559	ssc-miR-215-5p	ATGACCTATGAATTGACAGACA	22	DIFF	ATGACCTATGAATTGACAGACA	22	11.5074	14.9596	2	ATGACCTATGAATTGACAGAC	21	48	149	4
87	ssc-mir-194	10	-	11981893	11981970	10	-	12008768	12008845	ssc-miR-194-5p	TGTAACAGCGACTCCATGTGGAC	23	DIFF	TGTAACAGCGACTCCATGTGGAC	23	6.90444	6.90444	1	TGTAACAGCGACTCCATGTGGAC	23	28	28	1
88	ssc-mir-664	10	-	12081696	12081775					ssc-miR-664-3p	TATTCATTTATCTCCCAGCCTAGA	24	DIFF						TATTCATTTATCTCCCAGCCTAGA	24	3	3	1
88	ssc-mir-664	10	-	12081696	12081775					ssc-miR-664-5p	CAGGCTAGGAGAAGTGATTGGAT	23	YES	CAGGCTAGGAGAAGTGATTGGAT	23	177.214	417.718	11	CAGGCTAGGAGAAGTGATTGGAT	23	189	369	12
89	ssc-mir-181b-1	10	-	27360997	27361076					ssc-mir-181b-1-3p	CTCACTGAACAATGAATGCA	20	NEW	CTCACTGAACAATGAATGCA	20	9.20591	9.20591	1
89	ssc-mir-181b-1	10	-	27360997	27361076					ssc-miR-181b-1-5p	AACATTCATTGCTGTCGGTGGGT	23	DIFF	AACATTCATTGCTGTCGGTGGGT	23	2016.1	5505.14	43	AACATTCATTGCTGTCGGTGGGT	23	2994	7390	57
90	ssc-mir-181a-1	10	-	27361158	27361261					ssc-miR-181a-1-3p	ACCATCGACCGTTGATTGTACC	22	NEW	ACCATCGACCGTTGATTGTACC	22	1477.55	1851.54	20	ACCATCGACCGTTGATTGTACC	22	411	508	9
90	ssc-mir-181a-1	10	-	27361158	27361261					ssc-miR-181a-1-5p	AACATTCAACGCTGTCGGTGAGT	23	DIFF	AACATTCAACGCTGTCGGTGAGT	23	22978	33093	119	AACATTCAACGCTGTCGGTGAGT	23	11961	18176	93
91	ssc-mir-24-2	10	-	32912686	32912765					ssc-miR-24-2-3p	TGGCTCAGTTCAGCAGGAACAG	22	YES	TGGCTCAGTTCAGCAGGAACAG	22	21874.4	57477.1	138	TGGCTCAGTTCAGCAGGAACAG	22	41245	110778	198
91	ssc-mir-24-2	10	-	32912686	32912765					ssc-miR-24-2-5p	GTGCCTACTGAGCTGATATCAGT	23	DIFF	GTGCCTACTGAGCTGATATCAGT	23	54.0847	89.7577	7	GTGCCTACTGAGCTGATATCAGT	23	118	224	9
92	ssc-mir-27b	10	-	32913232	32913311					ssc-miR-27b-3p	TTCACAGTGGCTAAGTTCTGC	21	YES	TTCACAGTGGCTAAGTTCTGC	21	100896	136983	151	TTCACAGTGGCTAAGTTCTGC	21	186417	252377	184
92	ssc-mir-27b	10	-	32913232	32913311					ssc-miR-27b-5p	AGAGCTTAGCTGATTGGTGAAC	22	DIFF	AGAGCTTAGCTGATTGGTGAAC	22	238.203	291.137	7	AGAGCTTAGCTGATTGGTGAAC	22	422	545	11
93	ssc-mir-23b	10	-	32913466	32913545					ssc-miR-23b-3p	ATCACATTGCCAGGGATTACC	21	DIFF	ATCACATTGCCAGGGATTACC	21	2662.81	18517.7	62	ATCACATTGCCAGGGATTACC	21	5931	28520	109
93	ssc-mir-23b	10	-	32913466	32913545					ssc-miR-23b-5p	TGGGTTCCTGGCATGCTGATTT	22	NEW	TGGGTTCCTGGCATGCTGATTT	22	18.4118	26.467	2	TGGGTTCCTGGCATGCTGATTT	22	15	27	3
94	ssc-mir-7	10	+	37146288	37146396					ssc-miR-7-3p	CAACAAATCACAGTCTGCCATA	22	NEW	CAACAAATCACAGTCTGCCATA	22	368.237	590.329	12	CAACAAATCACAGTCTGCCATA	22	264	472	11
94	ssc-mir-7	10	+	37146288	37146396					ssc-miR-7-5p	TGGAAGACTAGTGATTTTGTTGTT	24	YES	TGGAAGACTAGTGATTTTGTTGTT	24	1365.93	1624.84	15	TGGAAGACTAGTGATTTTGTTGTT	24	1749	2192	25
95	ssc-mir-17	11	+	63099220	63099296					ssc-miR-17-3p	ACTGCAGTGAAGGCACTTGTAGC	23	DIFF	ACTGCAGTGAAGGCACTTGTAGC	23	71.3458	132.335	6	ACTGCAGTGAAGGCACTTGTAGC	23	166	313	6
95	ssc-mir-17	11	+	63099220	63099296					ssc-miR-17-5p	CAAAGTGCTTACAGTGCAGGTAG	23	YES	CAAAGTGCTTACAGTGCAGGTAG	23	690.444	1172.6	17	CAAAGTGCTTACAGTGCAGGTAG	23	1590	2662	21
96	ssc-mir-18a	11	+	63099355	63099446					ssc-mir-18a-3p	ACTGCCCTAAGTGCTCCTTCTGG	23	NEW	ACTGCCCTAAGTGCTCCTTCTG	22	6.90444	12.6581	2	ACTGCCCTAAGTGCTCCTTCTGG	23	9	28	6
96	ssc-mir-18a	11	+	63099355	63099446					ssc-miR-18a-5p	TAAGGTGCATCTAGTGCAGATAG	23	DIFF	TAAGGTGCATCTAGTGCAGATAG	23	20.7133	108.169	5	TAAGGTGCATCTAGTGCAGATAG	23	25	155	7
97	ssc-mir-19a	11	+	63099503	63099584					ssc-miR-19a-3p	TGTGCAAATCTATGCAAAACTGA	23	YES	TGTGCAAATCTATGCAAAACTGA	23	585.726	655.921	6	TGTGCAAATCTATGCAAAACTGA	23	572	678	8
98	ssc-mir-20	11	+	63099673	63099743					ssc-mir-20-3p	ACTGCATTATGAGCACTTAAAGT	23	DIFF	ACTGCATTATGAGCACTTAAAGT	23	4.60296	12.6581	3	CTGCATTATGAGCACTTAAAGT	22	8	17	3
98	ssc-mir-20	11	+	63099673	63099743					ssc-miR-20-5p	TAAAGTGCTTATAGTGCAGGTAG	23	DIFF	TAAAGTGCTTATAGTGCAGGTAG	23	556.958	1247.4	9	TAAAGTGCTTATAGTGCAGGTAG	23	1062	2135	14
99	ssc-mir-19b-1	11	+	63099802	63099881					ssc-miR-19b-1-3p	TGTGCAAATCCATGCAAAACTGA	23	YES	TGTGCAAATCCATGCAAAACTGA	23	2933.23	3749.11	19	TGTGCAAATCCATGCAAAACTGA	23	3391	4712	24
99	ssc-mir-19b-1	11	+	63099802	63099881					ssc-miR-19b-1-5p	AGTTTTGCAGGTTTGCATCCAGC	23	NEW						AGTTTTGCAGGTTTGCATCCAGC	23	16	16	1
100	ssc-mir-92a-1	11	+	63099922	63100001					ssc-miR-92a-1-3p	TATTGCACTTGTCCCGGCCTGT	22	YES	TATTGCACTTGTCCCGGCCTGT	22	11660.4	14592.5	58	TATTGCACTTGTCCCGGCCTGT	22	17667	22538	87
100	ssc-mir-92a-1	11	+	63099922	63100001					ssc-miR-92a-1-5p	AGGTTGGGATCGGTTGCAATGCT	23	NEW						AGGTTGGGATCGGTTGCAATGCT	23	7	7	1
101	ssc-mir-338	12	+	1661017	1661095					ssc-miR-338-3p	TCCAGCATCAGTGATTTTGTTGA	23	DIFF	TCCAGCATCAGTGATTTTGTTGA	23	17.2611	39.1251	4	TCCAGCATCAGTGATTTTGTTGA	23	29	39	3
101	ssc-mir-338	12	+	1661017	1661095					ssc-miR-338-5p	AACAATATCCTGGTGCTGAGT	21	DIFF	AACAATATCCTGGTGCTGAGT	21	36.8237	41.4266	2	AACAATATCCTGGTGCTGAGT	21	56	64	3
102	ssc-mir-152	12	+	25263426	25263505					ssc-miR-152-3p	TCAGTGCATGACAGAACTTGG	21	YES	TCAGTGCATGACAGAACTTGG	21	3788.23	6737.58	28	TCAGTGCATGACAGAACTTGG	21	6670	11934	39
102	ssc-mir-152	12	+	25263426	25263505					ssc-miR-152-5p	AGGTTCTGTGATACACTCCGACT	23	NEW	AGGTTCTGTGATACACTCCGACT	23	13.8089	13.8089	1	AGGTTCTGTGATACACTCCGACT	23	11	11	1
103	ssc-mir-10a	12	-	25843150	25843229					ssc-miR-10a-3p	CAAATTCGTATCTAGGGGAAT	21	NEW	CAAATTCGTATCTAGGGGAAT	21	67.8936	77.0995	2	CAAATTCGTATCTAGGGGAAT	21	137	169	4
103	ssc-mir-10a	12	-	25843150	25843229					ssc-miR-10a-5p	TACCCTGTAGATCCGAATTTGT	22	YES	TACCCTGTAGATCCGAATTTGT	22	6709.96	14951.6	76	TACCCTGTAGATCCGAATTTGT	22	21099	36683	117
104	ssc-mir-142	12	-	35865544	35865623					ssc-miR-142-3p	TGTAGTGTTTCCTACTTTATGG	22	YES	TGTAGTGTTTCCTACTTTATGG	22	436.13	1246.25	16	GTAGTGTTTCCTACTTTATGGA	22	623	2165	27
104	ssc-mir-142	12	-	35865544	35865623					ssc-miR-142-5p	CATAAAGTAGAAAGCACTACT	21	YES	CATAAAGTAGAAAGCACTACT	21	180.666	269.273	7	CATAAAGTAGAAAGCACTACT	21	314	465	10
105	ssc-mir-21	12	+	37411624	37411715					ssc-miR-21-3p	CAACAGCAGTCGATGGGCTGTC	22	NEW	CAACAGCAGTCGATGGGCTGTC	22	14.9596	36.8237	4	CAACAGCAGTCGATGGGCTGTC	22	25	58	4
105	ssc-mir-21	12	+	37411624	37411715					ssc-miR-21-5p	TAGCTTATCAGACTGATGTTGAC	23	DIFF	TAGCTTATCAGACTGATGTTGAC	23	36415.1	83776.1	147	TAGCTTATCAGACTGATGTTGAC	23	50550	109642	193
106	ssc-mir-378-2	12	+	38540750	38540817					ssc-miR-378-2-3p	ACTGGACTTGGAGTCAGAAGGC	22	YES	ACTGGACTTGGAGTCAGAAGGC	22	1.02583e+06	1.33529e+06	313	ACTGGACTTGGAGTCAGAAGGC	22	1716472	2450925	377
107	ssc-mir-365-2	12	-	45446201	45446280					ssc-miR-365-2-3p	TAATGCCCCTAAAAATCCTTAT	22	YES	TAATGCCCCTAAAAATCCTTAT	22	9165.64	15621.3	78	TAATGCCCCTAAAAATCCTTAT	22	7135	12789	82
107	ssc-mir-365-2	12	-	45446201	45446280					ssc-miR-365-2-5p	AGGGACTTTCAGGGGCAGCTGTG	23	DIFF	AGGGACTTTCAGGGGCAGC	19	4.60296	8.05517	2	AGGGACTTTCAGGGGCAGCTGTG	23	7	11	2
108	ssc-mir-193a	12	-	45625339	45625418					ssc-miR-193a-3p	AACTGGCCTACAAAGTCCCAGT	22	YES	AACTGGCCTACAAAGTCCCAGT	22	296.891	624.851	15	AACTGGCCTACAAAGTCCCAGT	22	758	1293	18
108	ssc-mir-193a	12	-	45625339	45625418					ssc-miR-193a-5p	TGGGTCTTTGCGGGCGAGATGA	22	YES	TGGGTCTTTGCGGGCGAGATGA	22	115.074	142.692	5	TGGGTCTTTGCGGGCGAGATGA	22	124	165	9
109	ssc-mir-451	12	-	47559474	47559538					ssc-miR-451-3p	AACGGTTCTCTTGCTGCACCCA	22	NEW						AACGGTTCTCTTGCTGCACCCA	22	4	4	1
109	ssc-mir-451	12	-	47559474	47559538					ssc-miR-451-5p	AAACCGTTACCATTACTGAGTT	22	YES	AAACCGTTACCATTACTGAGTT	22	7461.39	16834.2	69	AAACCGTTACCATTACTGAGTT	22	8781	20379	87
110	ssc-mir-423	12	+	48505946	48506025					ssc-miR-423-3p	AGCTCGGTCTGAGGCCCCTCAGT	23	YES	AGCTCGGTCTGAGGCCCCTCAGT	23	9691.53	12843.4	73	AGCTCGGTCTGAGGCCCCTCAGT	23	9756	13259	82
110	ssc-mir-423	12	+	48505946	48506025					ssc-miR-423-5p	TGAGGGGCAGAGAGCGAGACTTT	23	YES	TGAGGGGCAGAGAGCGAGACTTT	23	2444.17	3739.9	25	TGAGGGGCAGAGAGCGAGACTTT	23	1170	1820	19
111	ssc-mir-497	12	+	54707332	54707411	12	-	54852419	54852498	ssc-miR-497-3p	CAAACCACACTGTGGTGTTAGA	22	NEW	CAAACCACACTGTGGTGTTAGA	22	17.2611	36.8237	3	CAAACCACACTGTGGTGTTAGA	22	41	91	2
111	ssc-mir-497	12	+	54707332	54707411	12	-	54852419	54852498	ssc-miR-497-5p	CAGCAGCACACTGTGGTTTGT	21	YES	CAGCAGCACACTGTGGTTTGT	21	124.28	222.093	5	CAGCAGCACACTGTGGTTTGT	21	422	936	13
112	ssc-mir-195	12	+	54707622	54707701	12	-	54852129	54852208	ssc-miR-195-5p	TAGCAGCACAGAAATATTGGCA	22	DIFF	TAGCAGCACAGAAATATTGGCA	22	1637.5	2294.57	16	TAGCAGCACAGAAATATTGGCA	22	1760	2466	17
113	ssc-mir-324	12	+	55008283	55008362	3	-	137789829	137789908	ssc-miR-324-3p	CCACTGCCCCAGGTGCTGCTGG	22	NEW	CCACTGCCCCAGGTGCTGCTGG	22	26.467	158.802	7	CCACTGCCCCAGGTGCTGCTGG	22	31	184	9
113	ssc-mir-324	12	+	55008283	55008362	3	-	137789829	137789908	ssc-miR-324-5p	CGCATCCCCTAGGGCATTGGTGT	23	YES	CGCATCCCCTAGGGCATTGGTGT	23	105.868	136.938	5	CGCATCCCCTAGGGCATTGGTGT	23	102	138	4
114	ssc-mir-744	12	+	59652703	59652782					ssc-miR-744-3p	CTGTTGCCACTAACCTCAACCT	22	NEW						CTGTTGCCACTAACCTCAACC	21	4	4	1
114	ssc-mir-744	12	+	59652703	59652782					ssc-miR-744-5p	TGCGGGGCTAGGGCTAACAGCA	22	YES	TGCGGGGCTAGGGCTAACAGCA	22	491.366	652.469	10	TGCGGGGCTAGGGCTAACAGCA	22	560	719	11
115	ssc-mir-128-2	13	+	22409868	22409947					ssc-miR-128-2-3p	TCACAGTGAACCGGTCTCTTT	21	YES	TCACAGTGAACCGGTCTCTTT	21	2490.2	5758.3	38	TCACAGTGAACCGGTCTCTTT	21	2355	6384	39
115	ssc-mir-128-2	13	+	22409868	22409947					ssc-miR-128-2-5p	GGGGGCTGAGGCACTGTCCGA	21	NEW						GGGGGCTGAGGCACTGTCCGA	21	3	3	1
116	ssc-mir-425	13	-	34375055	34375134					ssc-miR-425-3p	CATCGGGAATGTCGTGTCCGCC	22	DIFF	CATCGGGAATGTCGTGTCCGCC	22	139.239	597.234	22	CATCGGGAATGTCGTGTCCGCC	22	177	667	26
116	ssc-mir-425	13	-	34375055	34375134					ssc-miR-425-5p	AATGACACGATCACTCCCGTTGAGT	25	DIFF	AATGACACGATCACTCCCGTTGAGT	25	1367.08	3532.77	33	AATGACACGATCACTCCCGTTGA	23	1211	2980	28
117	ssc-mir-191	13	-	34375545	34375624					ssc-miR-191-3p	GCTGCACTTGGATTTCGTTCC	21	DIFF	GCTGCACTTGGATTTCGTTCC	21	41.4266	93.2099	6	GCTGCACTTGGATTTCGTTCC	21	29	57	7
117	ssc-mir-191	13	-	34375545	34375624					ssc-miR-191-5p	CAACGGAATCCCAAAAGCAGCT	22	DIFF	CAACGGAATCCCAAAAGCAGCT	22	15272.6	40866.2	155	CAACGGAATCCCAAAAGCAGCT	22	14715	38099	164
118	ssc-let-7g	13	-	37119155	37119234					ssc-let-7g-3p	CTGTACAGGCCACTGCCTTGC	21	NEW	CTGTACAGGCCACTGCCTTGC	21	12.6581	50.6325	3	CTGTACAGGCCACTGCCTTGC	21	18	59	4
118	ssc-let-7g	13	-	37119155	37119234					ssc-let-7g-5p	TGAGGTAGTAGTTTGTACAGTT	22	YES	TGAGGTAGTAGTTTGTACAGTT	22	15728.3	21114.9	84	TGAGGTAGTAGTTTGTACAGTT	22	20629	26889	101
119	ssc-mir-135-1	13	-	37154098	37154187					ssc-miR-135-1-5p	TATGGCTTTTTATTCCTATGTGA	23	YES	TATGGCTTTTTATTCCTATGTGA	23	18.4118	24.1655	2	TATGGCTTTTTATTCCTATGTGA	23	14	20	2
120	ssc-mir-885	13	+	71639542	71639621					ssc-miR-885-3p	AGGCAGCGGGGTGTAGTGGATA	22	DIFF	AGGCAGCGGGGTGTAGTGGATA	22	729.569	1804.36	14	AGGCAGCGGGGTGTAGTGGATA	22	283	728	12
120	ssc-mir-885	13	+	71639542	71639621					ssc-miR-885-5p	TCCATTACACTACCCTGCCTCT	22	YES	TCCATTACACTACCCTGCCTCT	22	18983.7	21890.5	71	TCCATTACACTACCCTGCCTCT	22	3746	4409	32
121	ssc-mir-15b	13	+	106271275	106271372					ssc-mir-15b-3p	CGAATCATTATTTGCTGCTCTA	22	NEW	CGAATCATTATTTGCTGCTCT	21	18.4118	143.842	9	CGAATCATTATTTGCTGCTCTA	22	44	163	9
121	ssc-mir-15b	13	+	106271275	106271372					ssc-mir-15b-5p	TAGCAGCACATCATGGTTTACA	22	YES	TAGCAGCACATCATGGTTTACA	22	495.969	541.998	5	TAGCAGCACATCATGGTTTACA	22	828	908	7
122	ssc-mir-16-1	13	+	106271432	106271508					ssc-miR-16-1-3p	ACCAATATTATTGTGCTGCTT	21	NEW						ACCAATATTATTGTGCTGCTT	21	5	10	2
122	ssc-mir-16-1	13	+	106271432	106271508					ssc-miR-16-1-5p	TAGCAGCACGTAAATATTGGCG	22	YES	TAGCAGCACGTAAATATTGGCG	22	8347.46	11768.6	53	TAGCAGCACGTAAATATTGGCG	22	6574	8397	51
123	ssc-mir-28	13	+	132413763	132413848					ssc-miR-28-3p	CACTAGATTGTGAGCTCCTGGA	22	YES	CACTAGATTGTGAGCTCCTGGA	22	849.246	1316.45	16	CACTAGATTGTGAGCTCCTGGA	22	2836	4267	34
123	ssc-mir-28	13	+	132413763	132413848					ssc-miR-28-5p	AAGGAGCTCACAGTCTATTGA	21	DIFF	AAGGAGCTCACAGTCTATTGA	21	1117.37	2583.41	20	AAGGAGCTCACAGTCTATTGA	21	1750	3457	21
124	ssc-mir-99a	13	+	186146343	186146422					ssc-miR-99a-3p	CAAGCTCGCTTCTATGGGTCTGT	23	DIFF	CAAGCTCGCTTCTATGGGTCTGT	23	79.401	283.082	9	CAAGCTCGCTTCTATGGGTCTGT	23	202	745	17
124	ssc-mir-99a	13	+	186146343	186146422					ssc-miR-99a-5p	AACCCGTAGATCCGATCTTGT	21	DIFF	AACCCGTAGATCCGATCTTGT	21	3651.3	14930.8	48	AACCCGTAGATCCGATCTTGT	21	5575	21886	68
125	ssc-let-7c	13	+	186147069	186147162					ssc-let-7c-3p	CTGTACAACCTTCTAGCTTTCC	22	NEW						TGTACAACCTTCTAGCTTTCCT	22	4	4	1
125	ssc-let-7c	13	+	186147069	186147162					ssc-let-7c-5p	TGAGGTAGTAGGTTGTATGGTT	22	YES	TGAGGTAGTAGGTTGTATGGTT	22	3775.58	5407.32	38	TGAGGTAGTAGGTTGTATGGTT	22	7968	11197	66
126	ssc-mir-155	13	-	193772493	193772573					ssc-miR-155-5p	TTAATGCTAATTGTGATAGGG	21	NEW	TTAATGCTAATTGTGATAGGG	21	85.1547	309.549	10	TTAATGCTAATTGTGATAGGG	21	158	652	15
127	ssc-mir-320	14	-	7390226	7390305					ssc-miR-320-3p	AAAAGCTGGGTTGAGAGGGCGA	22	DIFF	AAAAGCTGGGTTGAGAGGGCGA	22	925.194	1597.23	25	AAAAGCTGGGTTGAGAGGGCGA	22	2603	4514	60
128	ssc-mir-124a-2	14	-	14744375	14744459					ssc-miR-124a-2-3p	TAAGGCACGCGGTGAATGCCAA	22	DIFF	TAAGGCACGCGGTGAATGCCA	21	12.6581	21.864	2	TAAGGCACGCGGTGAATGCCAA	22	31	76	5
129	ssc-mir-130b	14	-	54419728	54419807					ssc-miR-130b-3p	CAGTGCAATGATGAAAGGGCAT	22	YES	CAGTGCAATGATGAAAGGGCAT	22	84.004	127.732	5	CAGTGCAATGATGAAAGGGCAT	22	363	443	7
129	ssc-mir-130b	14	-	54419728	54419807					ssc-miR-130b-5p	ACTCTTTCCCTGTTGCACTACT	22	NEW	ACTCTTTCCCTGTTGCACTACT	22	92.0591	101.265	2	ACTCTTTCCCTGTTGCACTACT	22	101	107	3
130	ssc-mir-185	14	+	55765458	55765533					ssc-mir-185-3p	AGGGGCTGGCTTTCCTCTGGT	21	NEW	AGGGGCTGGCTTTCCTCTGGT	21	58.6877	88.6069	4	AGGGGCTGGCTTTCCTCTGGT	21	47	70	4
130	ssc-mir-185	14	+	55765458	55765533					ssc-miR-185-5p	TGGAGAGAAAGGCAGTTCCTGA	22	YES	TGGAGAGAAAGGCAGTTCCTGA	22	538.546	645.565	6	TGGAGAGAAAGGCAGTTCCTGA	22	107	217	6
131	ssc-mir-1306	14	+	55789892	55789971					ssc-miR-1306-5p	CCACCTCCCCTGCAAACGTCCATT	24	DIFF	CCACCTCCCCTGCAAACGTCCATT	24	19.5626	19.5626	1	CCACCTCCCCTGCAAACGTCCATT	24	5	5	1
132	ssc-mir-1296	14	-	73182140	73182224					ssc-miR-1296-5p	TTAGGGCCCTGGCTCCATCTCC	22	NEW	TTAGGGCCCTGGCTCCATCTCC	22	138.089	205.982	8	TTAGGGCCCTGGCTCCATCTCC	22	206	286	8
133	ssc-mir-107	14	-	110608869	110608955					ssc-miR-107-3p	AGCAGCATTGTACAGGGCTAT	21	DIFF	AGCAGCATTGTACAGGGCTAT	21	64.4414	84.004	5	AGCAGCATTGTACAGGGCTAT	21	54	84	6
133	ssc-mir-107	14	-	110608869	110608955					ssc-miR-107-5p	AGCTTCTTTACAGTGTTGCCTTG	23	NEW						AGCTTCTTTACAGTGTTGCCTTG	23	7	7	1
134	ssc-mir-146b	14	+	123094942	123095040					ssc-miR-146b-3p	GCCCTAGGAACTCAGTTCTGG	21	NEW						GCCCTAGGAACTCAGTTCTGG	21	7	7	1
134	ssc-mir-146b	14	+	123094942	123095040					ssc-mir-146b-5p	TGAGAACTGAATTCCATAGGCT	22	DIFF	TGAGAACTGAATTCCATAGGCT	22	209.435	574.219	8	TGAGAACTGAATTCCATAGGCT	22	754	1841	14
135	ssc-mir-202	14	-	152886250	152886329					ssc-miR-202-5p	TTCCTATGCATATACTTCTTT	21	YES	TTCCTATGCATATACTTCTTT	21	5.7537	5.7537	1	TTCCTATGCATATACTTCTTT	21	11	20	3
136	ssc-mir-128-1	15	-	17786540	17786621					ssc-miR-128-1-3p	TCACAGTGAACCGGTCTCTTT	21	YES	TCACAGTGAACCGGTCTCTTT	21	2490.2	6377.4	45	TCACAGTGAACCGGTCTCTTTT	22	2505	6866	49
136	ssc-mir-128-1	15	-	17786540	17786621					ssc-miR-128-1-5p	CGGGGCCGTAGCACTGTCTGAGA	23	NEW	CGGGGCCGTAGCACTGTCTGAGA	23	6.90444	6.90444	1	CGGGGCCGTAGCACTGTCTGAGA	23	6	9	2
137	ssc-mir-10b	15	+	87705928	87706007					ssc-mir-10b-3p	ACAGATTCGATTCTAGGGGAAT	22	NEW	ACAGATTCGATTCTAGGGGAAT	22	436.13	798.613	12	ACAGATTCGATTCTAGGGGAAT	22	278	570	8
137	ssc-mir-10b	15	+	87705928	87706007					ssc-miR-10b-5p	TACCCTGTAGAACCGAATTTGT	22	YES	TACCCTGTAGAACCGAATTTGT	22	296869	428149	339	TACCCTGTAGAACCGAATTTGT	22	316039	406596	346
138	ssc-mir-4334	15	+	129590555	129590623					ssc-miR-4334-3p	TCCCTGTCCTCCAGGAGCTC	20	YES	TCCCTGTCCTCCAGGAGCTC	20	141.541	195.626	4	TCCCTGTCCTCCAGGAGCTC	20	149	214	6
139	ssc-mir-149	15	-	149470910	149470985					ssc-miR-149-5p	TCTGGCTCCGTGTCTTCACTCCC	23	YES	TCTGGCTCCGTGTCTTCACTCCC	23	850.396	2409.65	26	TCTGGCTCCGTGTCTTCACTCCC	23	533	1535	22
140	ssc-mir-218b	16	+	59099801	59099884					ssc-miR-218b-5p	TTGTGCTTGATCTAACCATGT	21	DIFF	TTGTGCTTGATCTAACCATGT	21	48.331	74.7981	4	TTGTGCTTGATCTAACCATGT	21	56	77	3
141	ssc-mir-103-1	16	-	59250472	59250553					ssc-miR-103-1-3p	AGCAGCATTGTACAGGGCTATGA	23	YES	AGCAGCATTGTACAGGGCTATGA	23	1119.67	1546.59	14	AGCAGCATTGTACAGGGCTATGA	23	1258	1837	21
141	ssc-mir-103-1	16	-	59250472	59250553					ssc-miR-103-1-5p	GGCTTCTTTACAGTGCTGCCTTGT	24	NEW						GGCTTCTTTACAGTGCTGCCTTGT	24	4	4	1
142	ssc-mir-146a	16	+	67714888	67714965					ssc-miR-146a-5p	TGAGAACTGAATTCCATGGGTT	22	NEW	TGAGAACTGAATTCCATGGGTT	22	317.604	535.094	12	TGAGAACTGAATTCCATGGGTT	22	733	1281	15
143	ssc-mir-103-2	17	-	36498792	36498871	17	-	36601116	36601195	ssc-miR-103-2-3p	AGCAGCATTGTACAGGGCTATGA	23	YES	AGCAGCATTGTACAGGGCTATGA	23	1119.67	1701.94	20	AGCAGCATTGTACAGGGCTATGA	23	1258	2050	28
143	ssc-mir-103-2	17	-	36498792	36498871	17	-	36601116	36601195	ssc-miR-103-2-5p	AGCTTCTTTACAGTGCTGCCTTGA	24	NEW	AGCTTCTTTACAGTGCTGCCTTGA	24	3.45222	3.45222	1	AGCTTCTTTACAGTGCTGCCTTG	23	5	11	3
144	ssc-mir-499	17	+	43733803	43733882					ssc-miR-499-3p	GAACATCACAGCAAGTCTGTGC	22	DIFF	GAACATCACAGCAAGTCTGTGC	22	24.1655	55.2355	7	GAACATCACAGCAAGTCTGTGC	22	128	337	17
144	ssc-mir-499	17	+	43733803	43733882					ssc-miR-499-5p	TTAAGACTTGCAGTGATGTTT	21	YES	TTAAGACTTGCAGTGATGTTT	21	1673.17	3988.46	21	TTAAGACTTGCAGTGATGTTT	21	20415	46724	148
145	ssc-mir-296	17	-	65867753	65867829					ssc-miR-296-3p	AGGGTTGGGCGGAGGCTTTCCT	22	DIFF	AGGGTTGGGCGGAGGCTTTCCT	22	90.9084	166.857	5	AGGGTTGGGCGGAGGCTTTCCT	22	93	133	4
146	ssc-mir-133a-1	17	-	68980116	68980188					ssc-miR-133a-1-3p	TTGGTCCCCTTCAACCAGCTGT	22	DIFF	TTGGTCCCCTTCAACCAGCTGT	22	2.02444e+06	4.11204e+06	686	TTGGTCCCCTTCAACCAGCTGT	22	1709700	3254394	650
146	ssc-mir-133a-1	17	-	68980116	68980188					ssc-miR-133a-1-5p	AGCTGGTAAAATGGAACCAAAT	22	YES	AGCTGGTAAAATGGAACCAAAT	22	2915.97	4256.58	35	AGCTGGTAAAATGGAACCAAAT	22	3937	5645	39
147	ssc-mir-1	17	-	68990845	68990952					ssc-miR-1-3p	TGGAATGTAAAGAAGTATGTAT	22	DIFF	TGGAATGTAAAGAAGTATGTAT	22	3.818e+06	5.60178e+06	598	TGGAATGTAAAGAAGTATGTAT	22	2454768	3902209	566
147	ssc-mir-1	17	-	68990845	68990952					ssc-mir-1-5p	ACATACTTCTTTATGTGCCCAT	22	NEW	ACATACTTCTTTATGTGCCCAT	22	32.2207	103.567	7	TATGGACCTGCTAAGCTATG	20	55	162	9
148	ssc-mir-490	18	-	13416501	13416579					ssc-miR-490-3p	CAACCTGGAGGACTCCATGCTGT	23	NEW	CAACCTGGAGGACTCCATGCTGT	23	3.45222	3.45222	1	CAACCTGGAGGACTCCATGCTGT	23	14	21	3
148	ssc-mir-490	18	-	13416501	13416579					ssc-miR-490-5p	CCATGGATCCCCAGGTGGGT	20	YES						CATGGATCCCCAGGTGGGT	19	3	3	1
149	ssc-mir-4337	18	-	16502819	16502896					ssc-miR-4337-3p	TGAAGGCTTATATATCTTGTCT	22	NEW	TGAAGGCTTATATATCTTGTCT	22	4.60296	4.60296	1	GTGAAGGCTTATATATCTTGT	21	4	10	3
150	ssc-mir-29b	18	+	19178542	19178622					ssc-miR-29b-3p	TAGCACCATTTGAAATCAGTGTT	23	DIFF	TAGCACCATTTGAAATCAGTGTT	23	970.073	2020.7	25	TAGCACCATTTGAAATCAGTGTT	23	791	1480	27
150	ssc-mir-29b	18	+	19178542	19178622					ssc-mir-29b-5p	GCTGGTTTCATATGGTGGTTTAGA	24	DIFF	GCTGGTTTCATATGGTGGTTTAGA	24	5.7537	5.7537	1	GCTGGTTTCATATGGTGGTTTAG	23	5	5	1
151	ssc-mir-29a	18	+	19178945	19179030					ssc-miR-29a-3p	TAGCACCATCTGAAATCGGTT	21	DIFF	TAGCACCATCTGAAATCGGTT	21	33670.6	52207.9	143	TAGCACCATCTGAAATCGGTT	21	38776	58324	157
151	ssc-mir-29a	18	+	19178945	19179030					ssc-miR-29a-5p	ACTGATTTCTTTTGGTGTTCAG	22	DIFF	ACTGATTTCTTTTGGTGTTCAG	22	128.883	376.292	12	ACTGATTTCTTTTGGTGTTCAG	22	143	431	10
152	ssc-mir-335	18	-	19742736	19742815					ssc-miR-335-3p	TTTTTCATTATTGCTCCTGACC	22	NEW	TTTTTCATTATTGCTCCTGACC	22	29.9192	40.2759	3	TTTTTCATTATTGCTCCTGACC	22	36	83	7
152	ssc-mir-335	18	-	19742736	19742815					ssc-miR-335-5p	TCAAGAGCAATAACGAAAAATGT	23	DIFF	TCAAGAGCAATAACGAAAAATGT	23	41.4266	104.717	5	TCAAGAGCAATAACGAAAAATGT	23	71	161	7
153	ssc-mir-183	18	+	20304801	20304870					ssc-miR-183-5p	TATGGCACTGGTAGAATTCACT	22	DIFF	TATGGCACTGGTAGAATTCACT	22	141.541	298.041	10	TATGGCACTGGTAGAATTCACT	22	248	510	13
154	ssc-mir-129b	18	+	21602937	21603020					ssc-miR-129b-3p	AAGCCCTTACCCCAAAAAGTAT	22	NEW	AAGCCCTTACCCCAAAAAGTAT	22	19.5626	23.0148	2	AAGCCCTTACCCCAAAAAGT	20	16	38	5
154	ssc-mir-129b	18	+	21602937	21603020					ssc-miR-129b-5p	CTTTTTGCGGTCTGGGCTTGC	21	YES	CTTTTTGCGGTCTGGGCTTGC	21	17.2611	17.2611	1	CTTTTTGCGGTCTGGGCTTGC	21	24	33	3
155	ssc-mir-196b	18	+	48793737	48793816					ssc-miR-196b-3p	TCGACAGCACGACACTGCCTTC	22	DIFF						TCGACAGCACGACACTGCCTTC	22	4	8	2
155	ssc-mir-196b	18	+	48793737	48793816					ssc-miR-196b-5p	TAGGTAGTTTCCTGTTGTTGGG	22	YES	TAGGTAGTTTCCTGTTGTTGGG	22	81.7025	205.982	8	TAGGTAGTTTCCTGTTGTTGGG	22	1644	4688	33
156	ssc-mir-148a	18	-	49893592	49893659					ssc-miR-148a-3p	TCAGTGCACTACAGAACTTTGT	22	YES	TCAGTGCACTACAGAACTTTGT	22	320973	338274	111	TCAGTGCACTACAGAACTTTGT	22	613787	645503	118
156	ssc-mir-148a	18	-	49893592	49893659					ssc-miR-148a-5p	AAAGTTCTGAGACACTCCGACT	22	NEW	AAAGTTCTGAGACACTCCGACT	22	578.822	596.083	5	AAAGTTCTGAGACACTCCGACT	22	517	541	3
157	ssc-mir-221	X	-	43443662	43443731					ssc-miR-221-3p	AGCTACATTGTCTGCTGGGTTT	22	YES	AGCTACATTGTCTGCTGGGTTT	22	143.842	367.086	12	AGCTACATTGTCTGCTGGGTTT	22	210	547	17
157	ssc-mir-221	X	-	43443662	43443731					ssc-miR-221-5p	ACCTGGCATACAATGTAGATTTCTGT	26	NEW	ACCTGGCATACAATGTAGATTTCTGT	26	84.004	87.4562	2	ACCTGGCATACAATGTAGATTTCTGT	26	180	193	4
158	ssc-mir-222	X	-	43444402	43444481					ssc-miR-222-3p	AGCTACATCTGGCTACTGGGTCT	23	DIFF	AGCTACATCTGGCTACTGGGTCT	23	79.401	216.339	10	AGCTACATCTGGCTACTGGGTCT	23	70	224	14
158	ssc-mir-222	X	-	43444402	43444481					ssc-miR-222-5p	TCAGTAGCCAGTGTAGATCCTGT	23	DIFF	ATTGGCTCAGTAGCCAGTGTAG	22	3.45222	3.45222	1
159	ssc-mir-500a	X	-	47087812	47087891					ssc-miR-500a-3p	GTGCACCTGGGCAAGGATTCTGA	23	DIFF	GTGCACCTGGGCAAGGATTCTGA	23	13.8089	26.467	3	GTGCACCTGGGCAAGGATTCTGA	23	13	34	5
159	ssc-mir-500a	X	-	47087812	47087891					ssc-miR-500a-5p	TAATCCTTGCTACCTGGGTGAGA	23	DIFF	TAATCCTTGCTACCTGGGTGAGA	23	646.715	926.345	9	TAATCCTTGCTACCTGGGTGAGA	23	840	1349	18
160	ssc-mir-362	X	-	47089109	47089187					ssc-miR-362-3p	AACACACCTATTCAAGGATTCA	22	DIFF	AACACACCTATTCAAGGATTCA	22	13.8089	23.0148	2	AACACACCTATTCAAGGATTCA	22	18	27	3
160	ssc-mir-362	X	-	47089109	47089187					ssc-miR-362-5p	AATCCTTGGAACCTAGGTGTGA	22	DIFF	AATCCTTGGAACCTAGGTGTGA	22	60.9892	173.762	8	AATCCTTGGAACCTAGGTGTGA	22	64	174	6
161	ssc-mir-500b	X	-	47089580	47089659					ssc-miR-500b-3p	ATGCACCTGGGCAAGGATTCTGA	23	DIFF	ATGCACCTGGGCAAGGATTCTGA	23	101.265	243.957	9	ATGCACCTGGGCAAGGATTCTGA	23	159	429	15
161	ssc-mir-500b	X	-	47089580	47089659					ssc-miR-500b-5p	TAATCCTTGCTACCTGGGTGAGA	23	DIFF	TAATCCTTGCTACCTGGGTGAGA	23	646.715	926.345	9	TAATCCTTGCTACCTGGGTGAGA	23	840	1349	18
162	ssc-mir-532	X	-	47095549	47095628					ssc-miR-532-3p	CCTCCCACACCCAAGGCTTGCA	22	YES	CCTCCCACACCCAAGGCTTGCA	22	180.666	331.413	5	CCTCCCACACCCAAGGCTTGCA	22	143	224	6
162	ssc-mir-532	X	-	47095549	47095628					ssc-miR-532-5p	CATGCCTTGAGTGTAGGACCGT	22	YES	CATGCCTTGAGTGTAGGACCGT	22	759.488	952.812	13	CATGCCTTGAGTGTAGGACCGT	22	2641	3216	25
163	ssc-mir-98	X	-	49794797	49794876					ssc-miR-98-3p	CTATACAACTTACTACTTTCCT	22	NEW	CTATACAACTTACTACTTT	19	3.45222	21.864	4	CTATACAACTTACTACTTTCCT	22	23	34	3
163	ssc-mir-98	X	-	49794797	49794876					ssc-miR-98-5p	TGAGGTAGTAAGTTGTATTGTT	22	YES	TGAGGTAGTAAGTTGTATTGTT	22	3653.6	5671.99	32	TGAGGTAGTAAGTTGTATTGTT	22	3336	5141	39
164	ssc-let-7f	X	-	49795661	49795743					ssc-let-7f-3p	CTATACAGTCTACTGTCTTTCT	22	NEW	CTATACAGTCTACTGTCTTTCT	22	37.9744	37.9744	1	CTATACAGTCTACTGTCTTTCT	22	99	102	2
164	ssc-let-7f	X	-	49795661	49795743					ssc-let-7f-5p	TGAGGTAGTAGATTGTATAGTT	22	YES	TGAGGTAGTAGATTGTATAGTT	22	155724	217959	201	TGAGGTAGTAGATTGTATAGTT	22	171411	248823	223
165	ssc-mir-676	X	+	60261257	60261336					ssc-miR-676-3p	CCGTCCTAAGGTTGTTGAGTT	21	YES	CCGTCCTAAGGTTGTTGAGTT	21	423.472	804.367	7	CCGTCCTAAGGTTGTTGAGTT	21	1037	1681	9
165	ssc-mir-676	X	+	60261257	60261336					ssc-miR-676-5p	TCTTCAATCTCAGGACTCGCAT	22	DIFF						TCTTCAATCTCAGGACTCGCAT	22	4	7	2
166	ssc-mir-421	X	-	64085003	64085080					ssc-miR-421-3p	ATCAACAGACATTAATTGGGCGC	23	DIFF	ATCAACAGACATTAATTGGGCGC	23	28.7685	36.8237	2	ATCAACAGACATTAATTGGGCGC	23	20	36	4
166	ssc-mir-421	X	-	64085003	64085080					ssc-miR-421-5p	GGCCTCATTAAATGTTTGTTGA	22	DIFF						GGCCTCATTAAATGTTTGTTGA	22	3	3	1
167	ssc-mir-374b	X	-	64085157	64085236					ssc-miR-374b-3p	CTTATCAGGTTGTATTATCATT	22	YES	CTTATCAGGTTGTATTATCATT	22	17.2611	17.2611	1	CTTATCAGGTTGTATTATCATT	22	35	45	4
167	ssc-mir-374b	X	-	64085157	64085236					ssc-miR-374b-5p	ATATAATACAACCTGCTAAGTG	22	YES	ATATAATACAACCTGCTAAGTG	22	803.216	1086.3	5	ATATAATACAACCTGCTAAGTG	22	483	760	9
168	ssc-mir-545	X	-	64136720	64136798					ssc-mir-545-3p	ATCAACAAACATTTATTGTGTGC	23	DIFF	ATCAACAAACATTTATTGTGTGC	23	23.0148	448.788	8	ATCAACAAACATTTATTGTGT	21	17	263	6
168	ssc-mir-545	X	-	64136720	64136798					ssc-miR-545-5p	TCAGTAAATGTTTATTGGATGA	22	DIFF	TCAGTAAATGTTTATTGGATGA	22	148.445	201.379	7	TCAGTAAATGTTTATTGGATGA	22	110	138	6
169	ssc-mir-374a	X	-	64136885	64136964					ssc-miR-374a-3p	CTTATCAGGTTGTATTGTAATT	22	YES	CTTATCAGGTTGTATTGTAATT	22	2527.02	3113.9	27	CTTATCAGGTTGTATTGTAATT	22	6917	8586	53
169	ssc-mir-374a	X	-	64136885	64136964					ssc-miR-374a-5p	TTATAATACAACCTGATAAGT	21	NEW	TTATAATACAACCTGATAAGT	21	3910.21	5552.32	22	TTATAATACAACCTGATAAGT	21	5883	7901	40
170	ssc-mir-361	X	-	73526840	73526919					ssc-miR-361-3p	CCCCCAGGTGTGATTCTGATTTGC	24	YES	CCCCCAGGTGTGATTCTGATTTGC	24	166.857	395.854	16	CCCCCAGGTGTGATTCTGATTTGC	24	150	494	19
170	ssc-mir-361	X	-	73526840	73526919					ssc-miR-361-5p	TTATCAGAATCTCCAGGGGTAC	22	YES	TTATCAGAATCTCCAGGGGTAC	22	846.944	1181.81	15	TTATCAGAATCTCCAGGGGTAC	22	963	1463	20
171	ssc-mir-1277	X	-	105808285	105808364					ssc-miR-1277-3p	TACGTAGATATATATGTATTT	21	DIFF	TACGTAGATATATATGTATTT	21	88.6069	196.776	4	TACGTAGATATATATGTATTTT	22	146	322	5
171	ssc-mir-1277	X	-	105808285	105808364					ssc-mir-1277-5p	TATATATATATATGTACGTATGA	23	DIFF	TATATATATATATGTACGTATGA	23	31.07	31.07	1	TATATATATATATGTACGTATGA	23	27	27	1
172	ssc-mir-363	X	-	116804891	116804970	X	-	116884888	116884967	ssc-miR-363-3p	AATTGCACGGTATCCATCTGTA	22	DIFF	AATTGCACGGTATCCATCTGTA	22	16.1103	32.2207	4	AATTGCACGGTATCCATCTGTA	22	20	44	4
173	ssc-mir-92a-2	X	-	116805056	116805135	X	-	116885053	116885132	ssc-miR-92a-2-3p	TATTGCACTTGTCCCGGCCTGT	22	YES	TATTGCACTTGTCCCGGCCTGT	22	11660.4	13483.2	52	TATTGCACTTGTCCCGGCCTGT	22	17667	20824	69
174	ssc-mir-19b-2	X	-	116805194	116805273	X	-	116885191	116885270	ssc-miR-19b-2-3p	TGTGCAAATCCATGCAAAACTGA	23	YES	TGTGCAAATCCATGCAAAACTGA	23	2933.23	3749.11	19	TGTGCAAATCCATGCAAAACTGA	23	3391	4715	25
175	ssc-mir-106a	X	-	116885724	116885804					ssc-miR-106a-5p	AAAGTGCTTACAGTGCAGGTAG	22	DIFF	AAAGTGCTTACAGTGCAGGTAG	22	4.60296	10.3567	2	AAAGTGCTTACAGTGCAGGTAG	22	4	7	2
176	ssc-mir-504	X	+	120289655	120289734					ssc-miR-504-5p	GACCCTGGTCTGCACTCTATC	21	DIFF	GACCCTGGTCTGCACTCTATC	21	185.269	402.759	11	AGACCCTGGTCTGCACTCTATC	22	120	284	11
177	ssc-mir-505	X	-	121460909	121460988					ssc-miR-505-3p	GTCAACACTTGCTGGTTTCCTCT	23	DIFF	GTCAACACTTGCTGGTTTCCTCT	23	663.977	1478.7	22	GTCAACACTTGCTGGTTTCCTCT	23	902	1794	34
177	ssc-mir-505	X	-	121460909	121460988					ssc-miR-505-5p	GGGAGCCAGGAAGTATTGATGTT	23	DIFF	GGGAGCCAGGAAGTATTGATGTT	23	13.8089	13.8089	1	GGGAGCCAGGAAGTATTGATGTT	23	5	9	2
178	ssc-mir-224	X	-	130508153	130508233					ssc-miR-224-3p	AAATGGTGCCCTAGTGACTAC	21	DIFF						AAATGGTGCCCTAGTGACTAC	21	3	3	1
178	ssc-mir-224	X	-	130508153	130508233					ssc-miR-224-5p	CAAGTCACTAGTGGTTCCGTTT	22	DIFF	CAAGTCACTAGTGGTTCCGTTT	22	3.45222	3.45222	1	CAAGTCACTAGTGGTTCCGTTT	22	12	15	2
179	ssc-mir-105-1	X	-	130741092	130741172					ssc-miR-105-1-5p	TCAAATGCTCAGACTCCTGTGGA	23	DIFF						TCAAATGCTCAGACTCCTGTGGA	23	3	3	1

## Sheet: Table S4.2
Table S4.2. Profile of the known other mammalian miRNAs (miRBase 17.0).
ID	Pre-miRNA name	Pre-miRNA sequence	Length (nt)	Genomic location of pre-miRNA based on Sscrofa9 genome assembly								miRNA name	Consensus miRNA sequence	Length (nt)	LDM					PMM
				1st location				2nd location
				Chromosome	Strand	Start	End	Chromosome	Strand	Start	End				Most abundant sequences	Length (nt)	Counts of most abundant sequences	Counts of all isomiRs	Kinds of all isomiRs	Most abundant sequences	Length (nt)	Counts of most abundant sequences	Counts of all isomiRs	Kinds of all isomiRs
1	PN-1	ttttcaaagcaatgtgtgacaggtacagggacaaatcccgttaataagtaagaggATTTGTGCTTGGCTCTGTCACatgccactttgaaaa	91	1	+	69298930	69299020					PN-1-3p	ATTTGTGCTTGGCTCTGTCAC	21						ATTTGTGCTTGGCTCTGTCAC	21	3	3	1
2	PN-2	tgcaggcctctgtgTGATATGTTTGATATATTAGGTTgttatttaatccaactatatatcaaacatattcctacagtgtcttgcc	85	1	-	113289446	113289530					PN-2-3p	ACTATATATCAAACATATTCCT	22	ACTATATATCAAACATATTCCT	22	49.4818	88.6069	4	ACTATATATCAAACATATTCCT	22	34	50	3
2	PN-2	tgcaggcctctgtgTGATATGTTTGATATATTAGGTTgttatttaatccaactatatatcaaacatattcctacagtgtcttgcc	85	1	-	113289446	113289530					PN-2-5p	TGATATGTTTGATATATTAGGTT	23	TGATATGTTTGATATATTAGGTTG	24	905.632	2069.03	14	TGATATGTTTGATATATTAGGTT	23	373	1680	14
3	PN-3	actctatgaatctagtggaaacacttctgcacaaactagattctggataccAGTGTGCGGAAATGCTTCTGCTacatttttagggc	86	1	-	131990779	131990864					PN-3-3p	AGTGTGCGGAAATGCTTCTGCT	22						AGTGTGCGGAAATGCTTCTGCT	22	8	8	1
4	PN-4	ccccagggtcctcttgtctgagccccagaaagaggagagagcgcTGGGTCACAGAAGAGGGTCTGGGgg	69	1	-	133532952	133533020	1	-	133634804	133634872	PN-4-3p	TGGGTCACAGAAGAGGGTCTGGA	23						TGGGTCACAGAAGAGGGTCTGGA	23	5	5	1
5	PN-5	cagtagctatttagtgtgataatggcgtttgatagtttggacacaAACACCATTGTCACACTCCACAgctctg	73	1	+	169874129	169874201					PN-5-3p	AACACCATTGTCACACTCCACA	22	AACACCATTGTCACACTCCACA	22	20.7133	27.6177	3	AACACCATTGTCACACTCCACA	22	17	21	2
5	PN-5	cagtagctatttagtgtgataatggcgtttgatagtttggacacaAACACCATTGTCACACTCCACAgctctg	73	1	+	169874129	169874201					PN-5-5p	TTTAGTGTGATAATGGCGTTTG	22	TTTAGTGTGATAATGGCGTTTG	22	6.90444	6.90444	1	TTTAGTGTGATAATGGCGTTTG	22	10	17	2
6	PN-6	cagccagccccatcTGGAAGACTAGTGATTTTGTTGTTgtctcactgcgctcaacaacaagtcccagtctgccgcatggtgccggccactgca	93	1	-	200059606	200059698					PN-6-5p	CTGGAAGACTAGTGATTTTGTTGTT	25	CTGGAAGACTAGTGATTTTGTTGTT	25	6.90444	6.90444	1	CTGGAAGACTAGTGATTTTGTTGTT	25
7	PN-7	tgctcctgtaacttggaactggagaggAGGCAAGATGCTGGCATAGCTGTtaaactgagaacctgctatgccaacatattgccatctttcttgtctgacagcagc	105	1	+	210273016	210273120					PN-7-3p	TGCTATGCCAACATATTGCCATC	23	TGCTATGCCAACATATTGCCATC	23	4.60296	4.60296	1
7	PN-7	tgctcctgtaacttggaactggagaggAGGCAAGATGCTGGCATAGCTgttaaactgagaacctgctatgccaacatattgccatctttcttgtctgacagcagc	105	1	+	210273016	210273120					PN-7-5p	AGGCAAGATGCTGGCATAGCTGT	23	AGGCAAGATGCTGGCATAGCTGT	23	6.90444	12.6581	2	AGGCAAGATGCTGGCATAGCTGT	23	21	45	3
8	PN-8	actcaggggcttcgccactgattgtccaaacgcaattcttgtacgagtctgcggccaaccgAGAATTGTGGCTGGACATCTGTggctgagctccggg	97	1	-	283522375	283522471	1	-	283593481	283593577	PN-8-3p	AGAATTGTGGCTGGACATCTGT	22	AGAATTGTGGCTGGACATCTGT	22	24.1655	24.1655	1	AGAATTGTGGCTGGACATCTGT	22	181	191	3
9	PN-9	ccggagctcagccacagatgtccagccacaattctcggttggccgcagactcgtacaAGAATTGCGTTTGGACAATCAGTggcgaagcccctgagtt	97	1	+	283522376	283522472	1	+	283593482	283593578	PN-9-3p	AGAATTGCGTTTGGACAATCAGT	23	AGAATTGCGTTTGGACAATCAGT	23	3.45222	3.45222	1
9	PN-9	ccggagctcagccacAGATGTCCAGCCACAATTCTCGgttggccgcagactcgtacaagaattgcgtttggacaatcagtggcgaagcccctgagtt	97	1	+	283522376	283522472	1	+	283593482	283593578	PN-9-5p	AGATGTCCAGCCACAATTCTCG	22	AGATGTCCAGCCACAATTCTCG	22	3.45222	3.45222	1	AGATGTCCAGCCACAATTCTCG	22	6	6	1
10	PN-10	CGTCGGGACCGGGGTCCggtgcggagagcccttcgtcctgagaaacggggcgcggcc	57	2	-	790628	790684					PN-10-5p	TCGGGACCGGGGTCCGGTGCGGAGA	17	TCGGGACCGGGGTCCGGTGCGGAGA	25	12.6581	34.5222	5	TCGGGACCGGGGTCCGGTGCGGAGA	17	11	50	9
11	PN-11	tggctgccacccccTGTAACAGCAACTCCATGTGGAagtgcccactagttccagtggggctgctgttatctggggtgggggccag	85	2	+	6339008	6339092					PN-11-3p	CCAGTGGGGCTGCTGTTATCTGT	23						CCAGTGGGGCTGCTGTTATCTGT	23	3	3	1
11	PN-11	tggctgccacccccTGTAACAGCAACTCCATGTGGAagtgcccactagttccagtggggctgctgttatctggggtgggggccag	85	2	+	6339008	6339092					PN-11-5p	TGTAACAGCAACTCCATGTGGA	22	TGTAACAGCAACTCCATGTGGA	22	31.07	56.3862	3	TGTAACAGCAACTCCATGTGGA	22	72	178	5
12	PN-12	ttagccctgcggccccacgcaccagggtaagagagactctcgcttcCTGCCCTGGCCCGAGGGACCGACtggctgggc	78	2	-	145320500	145320577					PN-12-3p	CTGCCCTGGCCCGAGGGACCGAC	23	CTGCCCTGGCCCGAGGGACCGAC	23	311.85	699.649	14	CTGCCCTGGCCCGAGGGACCGAC	23	195	366	12
12	PN-12	ttagccctgcggccccacgcaccagggtaagagagactctcgcttcCTGCCCTGGCCCGAGGGACCGACtggctgggc	78	2	-	145320500	145320577					PN-12-5p	CGGCCCCACGCACCAGGGTAAGA	23	CGGCCCCACGCACCAGGGTAAGA	23	9.20591	12.6581	2	CGGCCCCACGCACCAGGGTAAGA	23	6	6	1
13	PN-13	cctgccggggcTAAAGTGCTGACAGTGCAGATAgtggtcctctccgtgctaccgcactgtgggtacttgctgctccagcagg	82	3	+	6866266	6866347					PN-13-3p	CCGCACTGTGGGTACTTGCT	20	CCGCACTGTGGGTACTTGCTG	21	71.3458	278.479	11	CCGCACTGTGGGTACTTGCT	20	107	415	15
13	PN-13	cctgccggggcTAAAGTGCTGACAGTGCAGATAgtggtcctctccgtgctaccgcactgtgggtacttgctgctccagcagg	82	3	+	6866266	6866347					PN-13-5p	TAAAGTGCTGACAGTGCAGATA	22	TAAAGTGCTGACAGTGCAGATA	22	3650.15	5775.56	29	TAAAGTGCTGACAGTGCAGATA	22	6120	10307	63
14	PN-14	ctgggggctcCAAAGTGCTGTTCGTGCAGGTAGtgtgataacctaacctactgctgagctagcacttcccgagccccagg	80	3	+	6866482	6866561					PN-14-3p	ACTGCTGAGCTAGCACTTCCCGA	23	ACTGCTGAGCTAGCACTTCCCGA	23	48.331	70.1951	3	ACTGCTGAGCTAGCACTTCCCGA	23	17	37	4
14	PN-14	ctgggggctcCAAAGTGCTGTTCGTGCAGGTAGtgtgataacctaacctactgctgagctagcacttcccgagccccagg	80	3	+	6866482	6866561					PN-14-5p	CAAAGTGCTGTTCGTGCAGGTAG	23	CAAAGTGCTGTTCGTGCAGGTAG	23	1745.67	4126.55	34	CAAAGTGCTGTTCGTGCAGGTAG	23	2852	6553	50
15	PN-15	ggccagtgttgagaggcggagacttgggcaattgctggacgctgccctgggCATTGCACTTGTCTCGGTCTGAcagtgccggcc	84	3	+	6866683	6866766					PN-15-3p	CATTGCACTTGTCTCGGTCTGA	22	CATTGCACTTGTCTCGGTCTGA	22	7802.01	11510.8	56	CATTGCACTTGTCTCGGTCTGA	22	10997	15797	72
15	PN-15	ggccagtgttgagaggcggagacttgggcaattgctggacgctgccctgggCATTGCACTTGTCTCGGTCTGAcagtgccggcc	84	3	+	6866683	6866766					PN-15-5p	AGGCGGAGACTTGGGCAATTGCT	23	AGGCGGAGACTTGGGCAATTGCT	23	4.60296	4.60296	1	AGGCGGAGACTTGGGCAATTGCT	23	5	5	1
16	PN-16	caatcagaaatgagcttattcataaaagtacagtataatccagtaaacctgTAATTTTATGTATAAGCTAGTctctgattg	81	3	+	10976621	10976701					PN-16-3p	TAATTTTATGTATAAGCTAGT	21	TAATTTTATGTATAAGCTAGT	21	109.32	174.912	7	TAATTTTATGTATAAGCTAGT	21	152	231	6
16	PN-16	caatcagaaatgagcttattcataaaagtacagtataatccagtaaacctgTAATTTTATGTATAAGCTAGTctctgattg	81	3	+	10976621	10976701					PN-16-5p	GAGCTTATTCATAAAAGTACAG	22	GAGCTTATTCATAAAAGTACAG	22	140.39	193.324	4	GAGCTTATTCATAAAAGTACAG	22	111	218	6
17	PN-17	gtggtcccagaatcggggttttgagggcgagatgagtttatgttttatccAACTGGCCCACAAAGTCCCGCTtttggggtcat	83	3	-	29560750	29560832					PN-17-3p	AACTGGCCCACAAAGTCCCGCT	22	AACTGGCCCACAAAGTCCCGCT	22	58747.5	88123.6	202	AACTGGCCCACAAAGTCCCGCT	22	37740	64468	215
17	PN-17	gtggtcccagaatcggggttttgagggcgagatgagtttatgttttatccAACTGGCCCACAAAGTCCCGCTtttggggtcat	83	3	-	29560750	29560832					PN-17-5p	CGGGGTTTTGAGGGCGAGATGA	22	CGGGGTTTTGAGGGCGAGATGA	22	369.387	438.432	9	CGGGGTTTTGAGGGCGAGATGA	22	195	249	9
18	PN-18	gtggcagactggaAAATCTCTGCAGGCAAATGTGAtgttactaaagaaatcacacacttacctgtagagattctacagtctgacat	86	3	+	88690761	88690846					PN-18-3p	CACTTACCTGTAGAGATTCTAC	24						CACTTACCTGTAGAGATTCTAC	24	3	3	1
18	PN-18	gtggcagactggaAAATCTCTGCAGGCAAATGTGAtgttactaaagaaatcacacacttacctgtagagattctacagtctgacat	86	3	+	88690761	88690846					PN-18-5p	AAATCTCTGCAGGCAAATGTGA	22						AAATCTCTGCAGGCAAATGTGA	22	44	61	3
19	PN-19	ggctgtgccgggtagagagggccacgggagataagagcttttcacccCTCACCACCTTCTCCACCCAGCatggcc	75	4	-	116994641	116994715					PN-19-3p	TTCACCACCTTCTCCACCCAGC	22	TTCACCACCTTCTCCACCCAGC	22	6.90444	6.90444	1	TTCACCACCTTCTCCACCCAGC	22	7	7	1
20	PN-20	gcttggtcctctgactctcttcggtgacgggtattcttgggtggataatacggattacgttgTTATTGCTTAAGAATACGCGTAGtcgaggagagtaccagcggcaggc	109	4	+	126811881	126811989					PN-20-3p	TTATTGCTTAAGAATACGCGTAG	23	TTATTGCTTAAGAATACGCGTAG	23	4.60296	4.60296	1
20	PN-20	gcttggtcctctgactctcttcggtgACGGGTATTCTTGGGTGGATAATacggattacgttgttattgcttaagaatacgcgtagtcgaggagagtaccagcggcaggc	109	4	+	126811881	126811989					PN-20-5p	ACGGGTATTCTTGGGTGGATAAT	23						ACGGGTATTCTTGGGTGGATAAT	23	4	4	1
21	PN-21	ctcactgatgagtagcttctgactttcgttcttctgagtttgctgaagCCAGATGCCATTCCTGAG	66	5	-	24290468	24290533					PN-21-3p	CCAGATGCCATTCCTGAGGAGGGA	24						CCAGATGCCATTCCTGAGGAGGGA	24	4	4	1
22	PN-22	gccggctctgggtccatcttccagcacagtgttggatggtctaatagtgaagctccTAACACTGTCTGGTAAAGATGGCccccggccgg	89	5	-	64626187	64626275					PN-22-3p	TAACACTGTCTGGTAAAGATGGC	23	TAACACTGTCTGGTAAAGATGG	22	6.90444	12.6581	2	TAACACTGTCTGGTAAAGATGGC	23	18	37	3
23	PN-23	cccccgtcttacccagcagtgtttgggtgctgcttgcgagtctcTAATACTGCCGGGTAATGATGGAgg	69	5	-	64626609	64626677					PN-23-3p	TAATACTGCCGGGTAATGATGGA	23	TAATACTGCCGGGTAATGATGGA	23	14.9596	27.6177	3	TAATACTGCCGGGTAATGATGGA	23	45	89	4
24	PN-24	CGTCGGGACCGGGGTCCggtgcggagagcccttcgtcctgggaaacggggcgcggcc	57	6	-	775649	775705					PN-24-5p	TCGGGACCGGGGTCCGGTGCGGAGA	25	TCGGGACCGGGGTCCGGTGCGGAGA	25	12.6581	34.5222	5	TCGGGACCGGGGTCCGGTGCGGAGA	25	11	50	9
25	PN-25	acggcagcgccgcgggagcctcggttggcctcggatagccggtcccccGCCGTCCCCGCCGGCGGgccg	69	6	-	775740	775808					PN-25-3p	CGGATAGCCGGTCCCCCGCCGT	22	CGTCCCCGCCGGCGGGCCGCCG	22	9.20591	13.8089	2	GCCGTCCCCGCCGGCGG	17	8	92	18
25	PN-25	acggcAGCGCCGCGGGAGCCTCGGTTGGCCtcggatagccggtcccccgccgtccccgccggcgggccg	69	6	-	775740	775808					PN-25-5p	CCGCGGGAGCCTCGGTTGGCC	22	CCGCGGGAGCCTCGGTTGGCC	21	19.5626	155.35	18	CCGCGGGAGCCTCGGTTGGCC	22	4	10	3
26	PN-26	cgggtggagccgccgcaggtgcagatcttggtggtagtagcaaatattcAAACGAGAACTTTGAAGGCcgaagtggagaagggttccatgtg	92	6	-	777788	777879					PN-26-3p	ACACGAGAACTTTGAAGGC	21	ACACGAGAACTTTGAAGGC	19	3.45222	3.45222	1
27	PN-27	ccctaTCTCCCAACCCTTGTACCAGTGcgtgcctcagtccctggtacaggaatggggggcaggg	64	6	-	49205531	49205594					PN-27-5p	TCTCCCAACCCTTGTACCAGTG	22	TCTCCCAACCCTTGTACCAGTG	22	387.799	640.962	10	TCTCCCAACCCTTGTACCAGTG	22	267	448	11
28	PN-28	cgccatcttactgggcagcattggatggtgtctggtctcTAATACTGCCTGGTAATGATGAcggcggggccctgc	75	6	-	56464469	56464543					PN-28-3p	TAATACTGCCTGGTAATGATGA	22	TAATACTGCCTGGTAATGATGA	22	14.9596	24.1655	3	TAATACTGCCTGGTAATGATGA	22	15	37	5
29	PN-29	acctactcagagtacatacttctttatgtacccatatgaacatacaatgctaTGGAATGTAAAGAAGTATGTATTtttggtaggc	85	6	-	99243618	99243702					PN-29-3p	TGGAATGTAAAGAAGTATGTATTTTT	23	TGGAATGTAAAGAAGTATGTATTTT	25	34.5222	2092.04	18	TGGAATGTAAAGAAGTATGTATTTTT	26	35	1327	18
29	PN-29	acctactcagagtacatacttctttatgtacccatatgaacatacaatgctaTGGAATGTAAAGAAGTATGTATttttggtaggc	85	6	-	99243618	99243702					PN-29-5p	ACATACTTCTTTATGTACCCATA	26	ACATACTTCTTTATGTACCCAT	22	39.1251	65.5921	2	ACATACTTCTTTATGTACCCATA	26	35	80	5
30	PN-30	tcgggctacaacacgggactcgggcgctgctctgacccctCGTGTCTTGTGTTGCAGCCGG	61	6	-	111630876	111630936	6	-	111668712	111668772	PN-30-3p	CGTGTCTTGTGTTGCAGCCGGT	22						CGTGTCTTGTGTTGCAGCCGGT	22	5	5	1
31	PN-31	gaaagcatgctccagtggcgcaatcggttagcgcgcggtacttatacagcagtatatgtgcgggtgatgccgaggttgtgagttcgagcCTCACCTGGAGCATGTTTTCTtccctttacg	120	7	+	22992037	22992156					PN-31-3p	CTCACCTGGAGCATGTTTTCT	21	CTCACCTGGAGCATGTTTTCT	21	13.8089	21.864	3	CTCACCTGGAGCATGTTTTTT	21	32	62	7
31	PN-31	gaaagcatgctccagtggcgcaatcggttagcgcgcggtacttatacagcagtatatgtgcgggtgatgccgaggttgtgagttcgagcCTCACCTGGAGCATGTTTTCTtccctttacg	120	7	+	22992037	22992156					PN-31-5p	AAAAGCATGCTCCAGTGGCGC	21	AAAAGCATGCTCCAGTGGCGC	21	3.45222	3.45222	1	AAAAAGCATGCTCCAGTGGCGC	22	10	21	4
32	PN-32	ttcctgtgacgggcgagcttttggcccgggttatacctgatgctcacgtATAAGACGAGCAAAAAGCTTGTtggtcagaggag	83	7	+	80202968	80203050					PN-32-3p	ATAAGACGAGCAAAAAGCTTGT	25						ATAAGACGAGCAAAAAGCTTGT	22	13	20	2
32	PN-32	ttcctgtgacgggcgagcttttggcccgggttatacctgatgctcacgtATAAGACGAGCAAAAAGCTTGTtggtcagaggag	83	7	+	80202968	80203050					PN-32-5p	GAGCTTTTGGCCCGGGTTATAC	22						GAGCTTTTGGCCCGGGTTATAC	22	3	3	1
33	PN-33	ggggcacaagacagagaagccaggtcacgtctctgcagttacacagctcacgagtGCCTGCTGGGGTGGAACCTGGTctgtctgtctgtctagcaccacagc	102	7	+	131444612	131444713					PN-33-3p	GCCTGCTGGGGTGGAACCTGGT	22	GCCTGCTGGGGTGGAACCTGGT	22	17.2611	28.7685	2	GCCTGCTGGGGTGGAACCTGGT	22	31	50	5
33	PN-33	ggggcacaagacagagaagccaggtcacgtctctgcagttacacagctcacgagtGCCTGCTGGGGTGGAACCTGGTctgtctgtctgtctagcaccacagc	102	7	+	131444612	131444713					PN-33-5p	CAGGTCACGTCTCTGCAGTTAC	22	CAGGTCACGTCTCTGCAGTTA	21	3.45222	3.45222	1	CAGGTCACGTCTCTGCAGTTAC	22	19	35	5
34	PN-34	tcctgctcgtcctgcgaggTGTCTTGCAGGCCGTCATGCaggccacactgacggtaacgttgcaggtcgtcttgcagggcttctcgcaagacgacatcctcgtcgtcgacgacg	114	7	+	131462824	131462937					PN-34-3p	CAGGTCGTCTTGCAGGGCTTCA	22						CAGGTCGTCTTGCAGGGCTTCA	22	3	3	1
34	PN-34	tcctgctcgtcctgcgaggTGTCTTGCAGGCCGTCATGCaggccacactgacggtaacgttgcaggtcgtcttgcagggcttctcgcaagacgacatcctcgtcgtcgacgacg	114	7	+	131462824	131462937					PN-34-5p	TGTCTTGCAGGCCGTCATGC	20	TGTCTTGCAGGCCGTCATGC	20	4.60296	4.60296	1	TGTCTTGCAGGCCGTCATGC	20	12	12	1
35	PN-35	ggggctcactctggcccccagggccTTGTACATGGTAGGCTTTCATTcattcgtttgcacatgcggtgaaggtctactgtgtgccaggccctgtgccaggcatcaagtaaa	111	7	-	131525392	131525502					PN-35-3p	TGAAGGTCTACTGTGTGCCAGG	22	TGAAGGTCTACTGTGTGCCAGG	22	10.3567	18.4118	3	TGAAGGTCTACTGTGTGCCAGG	22	8	16	2
35	PN-35	ggggctcactctggcccccagggccTTGTACATGGTAGGCTTTCATTcattcgtttgcacatgcggtgaaggtctactgtgtgccaggccctgtgccaggcatcaagtaaa	111	7	-	131525392	131525502					PN-35-5p	TTGTACATGGTAGGCTTTCATT	22	TTGTACATGGTAGGCTTTCATT	22	3.45222	3.45222	1	TTGTACATGGTAGGCTTTCATT	22	8	16	3
36	PN-36	ctccctttaactttaacatgggagtgctttctgtgagttttaaagTAAGTGCTTCCATGTTTTAGTagaagt	72	8	+	113525075	113525146					PN-36-3p	TAAGTGCTTCCATGTTTTAGT	21	TAAGTGCTTCCATGTTTTAGT	21	13.8089	13.8089	1	TAAGTGCTTCCATGTTTTAGT	21	13	28	4
37	PN-37	cccaccacttaaacgtggatgtacttgctttcaaactctaaaagTAAGTGCTTCCATGTTTTAGTgatgg	70	8	+	113525387	113525456					PN-37-3p	TAAGTGCTTCCATGTTTTAGT	21	TAAGTGCTTCCATGTTTTAGT	21	13.8089	17.2611	2	TAAGTGCTTCCATGTTTTAGT	21	13	20	3
37	PN-37	cccaccacttaaacgtggatgtacttgctttcaaactctaaaagTAAGTGCTTCCATGTTTTAGTgatgg	70	8	+	113525387	113525456					PN-37-5p	ACTTAAACGTGGATGTACTTGCT	23						ACTTAAACGTGGATGTACTTGCT	23	5	5	1
38	PN-38	cctctactttaacatggagccacttgctgtgaattgattgaaaaaaaaaTAAGTGCTTCCATGTTTTAGTgcgg	74	8	+	113525553	113525626					PN-38-3p	TAAGTGCTTCCATGTTTTAGT	21	TAAGTGCTTCCATGTTTTAGT	21	13.8089	13.8089	1	TAAGTGCTTCCATGTTTTAGT	21	13	20	3
39	PN-39	ccatgactgttgctaatatgcaactctgttcaatacaaactggaATTGCACTTTAGCAATGGTGAtgg	68	8	+	113525688	113525755					PN-39-3p	ATTGCACTTTAGCAATGGTGA	21	ATTGCACTTTAGCAATGGTGA	21	3.45222	3.45222	1
40	PN-40	gtgctcggtttgtaggcagtgtaattagctgattgtactctggcgcttacAATCACTAATTCCACTGCCATCaaaacaaggcac	84	9	+	44888871	44888954					PN-40-3p	AATCACTAATTCCACTGCCATC	22	AATCACTAACTCCACTGCCATC	22	62.1399	77.0995	4	AATCACTAATTCCACTGCCATC	22	4	331	6
40	PN-40	gtgctcggtttgtaggcagtgtaattagctgattgtactctggcgcttacAATCACTAATTCCACTGCCATCaaaacaaggcac	84	9	+	44888871	44888954					PN-40-5p	AGGCAGTGTAATTAGCTGATTGT	23	AGGCAGTGTAATTAGCTGATTGT	23	8.05517	8.05517	1	AGGCAGTGTAATTAGCTGATTGT	23	24	32	3
41	PN-41	gtggcagcttggtggtcgtatgtgtggcgccatctacttgagcggttaggaGTGACATCACATATACGGCGGCtaaactgctac	84	9	-	80899083	80899166					PN-41-3p	GTGACATCACATATACGGCGGC	22						GTGACATCACATATACGGCGGC	22	10	26	2
42	PN-42	gagaatcatctctcccagataatggcactctcaaacaagtttccaagttgtTTGAAAGGCTATTTCTTGGTCagaagactctc	83	9	-	128926256	128926338					PN-42-3p	TTGAAAGGCTATTTCTTGGTC	21	TTGAAAGGCTATTTCTTGGTC	21	10.3567	31.07	2	TTGAAAGGCTATTTCTTGGTC	21	5	5	1
43	PN-43	cttctggaagctggtttcacatggtggcttagatttttccatctttgtatcTAGCACCATTTGAAATCAGTGTTttaggag	81	9	+	146816522	146816602					PN-43-3p	TAGCACCATTTGAAATCAGTGTTT	24	TAGCACCATTTGAAATCAGTGTTT	24	10.3567	14.9596	2	TAGCACCATTTGAAATCAGTGTTT	24	6	6	1
43	PN-43	cttctggaagctggtttcacatggtggcttagatttttccatctttgtatcTAGCACCATTTGAAATCAGTGTTttaggag	81	9	+	146816522	146816602					PN-43-5p	CTGGTTTCACATGGTGGCTTAGA	23	CTGGTTTCACATGGTGGCTTAGA	23	40.2759	81.7025	6	CTGGTTTCACATGGTGGCTTAGA	23	55	133	10
44	PN-44	tgaactggaactgctgagtgaatTAGGTAGTTTCATGTTGTTGGGcctggatttctgaacacaacgacattaaaccacccgactcacggcagttactgctcc	102	12	-	25895934	25896035					PN-44-5p	TAGGTAGTTTCATGTTGTTGGGC	23						TAGGTAGTTTCATGTTGTTGGGC	23	4	4	1
45	PN-45	ctgtttatcaccagatcctagaaccctatcgatattgtctctgctgtgtaaatagctctgagTAGTGCAATATTGCTTATAGGgttttggtgtttgggaagaactatgggca	112	12	-	36740211	36740322					PN-45-3p	TAGTGCAATATTGCTTATAGGGT	23	TAGTGCAATATTGCTTATAGGGT	23	11.5074	46.0296	6	TAGTGCAATATTGCTTATAGG	21	15	49	5
46	PN-46	actgctaacaaatgctctgactttattgcactactgtactttacagctagCAGTGCAATAGTATTGTCAAAGCatctgagagcag	85	12	-	36749223	36749307					PN-46-3p	CAGTGCAATAGTATTGTCAAAGC	23	CAGTGCAATAGTATTGTCAAAGC	23	8.05517	13.8089	2	CAGTGCAATAGTATTGTCAAAGC	23	54	89	5
47	PN-47	gggccctggctgGGATATCATCATATACTGTAAGTttgcgatgagacactacagtatagatgatgtactagtccgggtgctccc	84	12	-	47559618	47559701					PN-47-3p	TACAGTATAGATGATGTACT	20	TACAGTATAGATGATGTACT	20	67.8936	168.008	5	TACAGTATAGATGATGTACT	20	63	179	6
47	PN-47	gggccctggctgGGATATCATCATATACTGTAAGTttgcgatgagacactacagtatagatgatgtactagtccgggtgctccc	84	12	-	47559618	47559701					PN-47-5p	GGATATCATCATATACTGTAAGT	23	GGATATCATCATATACTGTAAGT	23	74.7981	85.1547	3	GGATATCATCATATACTGTAAGT	23	130	163	6
48	PN-48	ccgcccccgcgtctccagggcaaccgtggctttcgattgttactgtgggaaccggaggTAACAGTCTACAGCCATGGTCGccccgcagcacgcccacgcgc	101	12	-	50434198	50434298					PN-48-3p	TAACAGTCTACAGCCATGGTCG	22	TAACAGTCTACAGCCATGGTCG	22	166.857	281.931	8	TAACAGTCTACAGCCATGGTCG	22	371	501	8
48	PN-48	ccgcccccgcgtctccagggcaaccgtggctttcgattgttactgtgggaaccggaggTAACAGTCTACAGCCATGGTCGccccgcagcacgcccacgcgc	101	12	-	50434198	50434298					PN-48-5p	ACCGTGGCTTTCGATTGTTACT	22						ACCGTGGCTTTCGATTGTTACT	22	3	3	1
49	PN-49	ggagccaccacgcccgggcagcgcgccggcaccttggctctagactgcttactgcccgggccgccctcagTAACAGTCTCCAGTCACGGCCAccgacgcctggccccgcc	110	12	-	50434630	50434739					PN-49-3p	TAACAGTCTCCAGTCACGGCCA	22	TAACAGTCTCCAGTCACGGCCA	22	8.05517	8.05517	1	TAACAGTCTCCAGTCACGGCCA	22	3	3	1
49	PN-49	ggagccaccacgcccgggcagcgcgccggcaccttggctctagactgcttactgcccgggccgccctcagTAACAGTCTCCAGTCACGGCCAccgacgcctggccccgcc	110	12	-	50434630	50434739					PN-49-5p	ACCTTGGCTCTAGACTGCTTACT	23						ACCTTGGCTCTAGACTGCTTACT	23	5	5	1
50	PN-50	aaggccgtggcctcgTTCAAGTAACCCAGGATAGGCTgtgcaggtcccaaggggcctattcttggttacttgcacgcggacgcgggcctg	90	13	+	24354164	24354253					PN-50-5p	TTCAAGTAACCCAGGATAGGCT	22	TTCAAGTAACCCAGGATAGGCT	22	481.009	697.348	3	TTCAAGTAACCCAGGATAGGCT	22	284	421	3
51	PN-51	ggtgcggtggggcagctggtgttgtgaatcaggccgttgccaatcagagaacgGCTACTTCACAACACCAGGGTcacaccccaccacagg	90	13	+	29819553	29819642					PN-51-3p	GCTACTTCACAACACCAGGGT	21						GCTACTTCACAACACCAGGGT	21	4	4	1
52	PN-52	agagatgctctcctggcctgtgaaatcaagcgtgggtgagacctggtgcagtacaggaagGCGACCCATACTTGGTTTCAGAggctgcgagaata	95	13	+	113785065	113785159					PN-52-3p	GCGACCCATACTTGGTTTCAG	21	GCGACCCATACTTGGTTTCAG	21	4.60296	9.20591	2	GCGACCCATACTTGGTTTCAG	21	14	50	4
53	PN-53	ccccctgctggccgcaggtgctctgacgaggttgcactactgtgctttgaggagCAGTGCAATGATATTGTCAAAGCatctgggaccagccttgggg	97	14	-	54420053	54420149					PN-53-3p	CAGTGCAATGATATTGTCAAAGC	23						CAGTGCAATGATATTGTCAAAGC	23	11	26	3
54	PN-54	actggccccgcctcttcctctcggtcccatatTGAACTCGAGTTGGAAGAGGcgagtccggtctcaaa	68	15	+	88776503	88776570	15	+	88868879	88868946	PN-54-3p	TGAACTCGAGTTGGAAGAGGCGA	22	TGAACTCGAGTTGGAAGAGGCGA	23	5.7537	5.7537	1	TGAACTCGAGTTGGAAGAGGCGA	22	4	4	1
55	PN-55	cccgccccgcgacgagcccctcgcacaaaccggacctgagcgtTTTGTTCGTTCGGCTCGCGTGAggcaggggc	74	15	+	129240388	129240461					PN-55-3p	TTTGTTCGTTCGGCTCGCGTGA	22	TTTGTTCGTTCGGCTCGCGTGA	22	5.7537	5.7537	1	TTTGTTCGTTCGGCTCGCGTGA	22	5	5	1
56	PN-56	ctcacagctgccagcgtcatttttgtgatctgcagctagtattctcactccagTTGCATAGTCACAAAAGTGATCattggcaggtgtggc	90	15	-	129526696	129526785					PN-56-3p	TTGCATAGTCACAAAAGTGATC	22						TTGCATAGTCACAAAAGTGATC	22	9	9	1
57	PN-57	ctgtgtgtgatgggttggcagtgtattgttagctggttgagtatatgagtagcaTCAGCTAACATGCAACTGCTGTCttattgcatata	89	16	-	36870094	36870182					PN-57-3p	TCAGCTAACATGCAACTGCTGT	22						TCAGCTAACATGCAACTGCTGT	22	4	9	2
57	PN-57	ctgtgtgtgatgggttggcagtgtattgttagctggttgagtatatgagtagcaTCAGCTAACATGCAACTGCTGTCttattgcatata	89	16	-	36870094	36870182					PN-57-5p	TGGCAGTGTATTGTTAGCTGGT	22	TGGCAGTGTATTGTTAGCTGGT	22	3.45222	3.45222	1	TGGCAGTGTATTGTTAGCTGGT	22	4	4	1
58	PN-58	atctgtgctctttggtTACAGTTGTTCAACCAGTTACTaatctaactaactgtaaccggttgaacaactgaacccaaagggtgcaaagtggaaacatt	98	16	-	41527506	41527603					PN-58-3p	TAACCGGTTGAACAACTGAACCC	23						TAACCGGTTGAACAACTGAACCC	23	9	15	2
58	PN-58	atctgtgctctttggtTACAGTTGTTCAACCAGTTACTaatctaactaactgtaaccggttgaacaactgaacccaaagggtgcaaagtggaaacatt	98	16	-	41527506	41527603					PN-58-5p	TACAGTTGTTCAACCAGTTACT	22	TACAGTTGTTCAACCAGTTACT	22	5.7537	5.7537	1	TACAGTTGTTCAACCAGTTACT	22	6	9	2
59	PN-59	gctggtgaactggcaggccaggaagaggAGGAAGCCCTGGAGGGGCTGGAGGtgatggatgttttcctccggttctcagggctccaccttttccgggccgtggagccagggctggtgc	118	18	-	6305847	6305964					PN-59-3p	TCCGGTTCTCAGGGCTCCACC	21	TCCGGTTCTCAGGGCTCCACC	21	5.7537	9.20591	2	TCCGGTTCTCAGGGCTCCACC	21	9	9	1
59	PN-59	gctggtgaactggcaggccaggaagaggAGGAAGCCCTGGAGGGGCTGGAGGtgatggatgttttcctccggttctcagggctccaccttttccgggccgtggagccagggctggtgc	118	18	-	6305847	6305964					PN-59-5p	AGGAAGCCCTGGAGGGGCTGGAGG	24	AGGAAGCCCTGGAGGGGCTGGAGG	24	19.5626	19.5626	1	AGGAAGCCCTGGAGGGGCTGGAGG	24	14	14	1
60	PN-60	cggatctgtctctgctctgtTTATGGCCCTTCGGTAATTCACTgaccgagactgttcacagtgaattctaccagtgccatacacagaacaggagtcgcgctctc	104	18	-	20304783	20304886					PN-60-5p	TTATGGCCCTTCGGTAATTCACT	23	TTATGGCCCTTCGGTAATTCACT	23	3.45222	3.45222	1	TTATGGCCCTTCGGTAATTCACT	23	3	3	1
61	PN-61	ccacgaccacctgctgggccgatTTTGGCACTAGCACATTTTTGCTtgtgtctctccgctctgagcaattatgtgcagtgccaatatgggaaagcaggatgctgc	105	18	+	20305025	20305129					PN-61-5p	TTTGGCACTAGCACATTTTTGCT	23	TTTGGCACTAGCACATTTTTGCT	23	8.05517	8.05517	1	TTTGGCACTAGCACATTTTTGCT	23	4	4	1
62	PN-62	gccgccacttgcctcgcaccgttTTTGGCAATGGTAGAACTCACACTggtgagataatgggatccggtggttctagacttgccaactatggtgcgagggctcagcaagca	110	18	+	20309349	20309458					PN-62-5p	TTTGGCAATGGTAGAACTCACACT	24	TTTGGCAATGGTAGAACTCACACT	24	338.317	520.134	8	TTTGGCAATGGTAGAACTCACACT	24	284	415	10
63	PN-63	AATGTGGAAGTGGTCTGAGGCAtatagagtgtatgccaagaacactgccatat	53	18	+	54328644	54328696					PN-63-5p	AATGTGGAAGTGGTCTGAGGCA	22						AATGTGGAAGTGGTCTGAGGCA	22	4	4	1
64	PN-64	tgttccctctctctaatcctagctatccgggtcctagtgctgtctcgaagcaATGCACCTGGGCAAGGATTCAgaaaggg	80	X	-	47084364	47084443					PN-64-3p	ATGCACCTGGGCAAGGATTCA	21						ATGCACCTGGGCAAGGATTCA	21	5	5	1
65	PN-65	ctgctccttctcccaTACCCATTGCATATCGGAGTTGtgaattctcaaagcacctcctatgtgcatggtttacaggagggcgagccctgtcagcg	95	X	-	47086747	47086841					PN-65-3p	ACCTCCTATGTGCATGGTTTA	21						ACCTCCTATGTGCATGGTTTA	21	6	6	1
65	PN-65	ctgctccttctcccaTACCCATTGCATATCGGAGTTGtgaattctcaaagcacctcctatgtgcatggtttacaggagggcgagccctgtcagcg	95	X	-	47086747	47086841					PN-65-5p	TACCCATTGCATATCGGAGTTG	22	TACCCATTGCATATCGGAGTTG	22	194.475	353.277	6	TACCCATTGCATATCGGAGTTG	22	406	633	7
66	PN-66	tgctccctctctcaCATCCCTTGCATGGTGGAGGGTgagctttctgaaaacccctcccacgtgcagggtttgcaggatggtgagcc	86	X	-	47095187	47095272					PN-66-5p	CATCCCTTGCATGGTGGAGGGT	22	CATCCCTTGCATGGTGGAGGG	21	9.20591	37.9744	5	CATCCCTTGCATGGTGGAGGGT	22	18	103	8
67	PN-67	gggagaatagcagcccatagctggttggcattctgggcctggtttatgccaactctgttgttaacTATACCAGGATGCCAGCATAGTTacttatcca	97	X	+	52440494	52440590	X	+	52629312	52629408	PN-67-3p	TATACCAGGATGTCAGCATAGTT	23						TATACCAGGATGTCAGCATAGTT	23	3	3	1
68	PN-68	tgaagaggtgggtggtttCTCCGTTTGCCTGTTTTGCTGAcgttcatttgactcattctcagcaaaataagcaaatggaaaattcatccatcaa	94	X	-	54232348	54232441					PN-68-5p	CTCCGTTTGCCTGTTTTGCTGA	22	CTCCGTTTGCCTGTTTTGCTGA	22	756.036	1619.09	14	CTCCGTTTGCCTGTTTTGCTAA	22	2916	5609	35
69	PN-69	gagtgaaaagttcCGTCAACCATCCAGCTGTTTGgggtgatgcaaacaaacatctggttggttgagagaattttttactt	80	X	-	108636529	108636608					PN-69-3p	AACATCTGGTTGGTTGAGAGA	21	AACATCTGGTTGGTTGAGAGA	21	4.60296	4.60296	1	AACATCTGGTTGGTTGAGAGA	21	19	46	5
69	PN-69	gagtgaaaagttcCGTCAACCATCCAGCTGTTTGgggtgatgcaaacaaacatctggttggttgagagaattttttactt	80	X	-	108636529	108636608					PN-69-5p	CGTCAACCATCCAGCTGTTTGG	22	CGTCAACCATCCAGCTGTTT	20	5.7537	18.4118	4	CGTCAACCATCCAGCTGTTTG	21	6	14	3
70	PN-70	agtacCAAAGTGCTCACAGTGCAGGTAGgttttgcattactctactgtagtgtgggcacttccagtact	69	X	-	116805325	116805393	X	-	116885322	116885390	PN-70-5p	CAAAGTGCTCACAGTGCAGGTAG	23	CAAAGTGCTCACAGTGCAGGTAG	23	8.05517	14.9596	2	CAAAGTGCTCACAGTGCAGGTAT	23	18	30	3
71	PN-71	gctaagcacttacaactgtttgcagaggaaactgagactttgtaactacatcTCAGTCTCAACTGCAAAGAAGTaagtgcttagc	85	X	-	130509204	130509288					PN-71-3p	TCAGTCTCAACTGCAAAGAAGT	22	TCAGTCTCAACTGCAAAGAAGT	22	5.7537	5.7537	1	TCAGTCTCAACTGCAAAGAAGT	22	9	14	2
71	PN-71	gctaagcacttacaactgtttgcagaggaaactgagactttgtaactacatcTCAGTCTCAACTGCAAAGAAGTaagtgcttagc	85	X	-	130509204	130509288					PN-71-5p	AACTGTTTGCAGAGGAAACTGAGA	24	AACTGTTTGCAGAGGAAACTGA	22	5.7537	9.20591	2	AACTGTTTGCAGAGGAAACTGAGA	24	11	21	3

## Sheet: Table S4.3
Table S4.3. Profile of porcine candidate miRNAs.
ID	Pre-miRNA name	Pre-miRNA sequence	Length (nt)	Genomic location of pre-miRNA based on Sscrofa9 genome assembly																miRNA name	Consensus miRNA sequence	Length (nt)	LDM					PMM
				1st location				2nd location				3rd location				4th location
				Chromosome	Strand	Start	End	Chromosome	Strand	Start	End	Chromosome	Strand	Start	End	Chromosome	Strand	Start	End				Most abundant sequences	Length (nt)	Counts of most abundant sequences	Counts of all isomiRs	Kinds of all isomiRs	Most abundant sequences	Length (nt)	Counts of most abundant sequences	Counts of all isomiRs	Kinds of all isomiRs
1	PC-1	gttgcaatacctgtctGGGATCAGTTTTAAATATATCttgtatgtaaatgtagttaagattgtctggacgatcatggttgcctt	84	1	+	124082542	124082625	1	+	124231091	124231174									PC-1-5p	GGGATCAGTTTTAAATATATC	21						GGGATCAGTTTTAAATATATC	21	3	3	1
2	PC-2	actggtgccgttctgtaactggcctgtgcccgccttccgcctcagtgtagctccCTGGGTGCCGGGCCTGGGcgcggcctggatatggagggccctct	98	1	+	288831600	288831697	1	+	289017764	289017861									PC-2-3p	CTGGGTGCCGGGCCTGGG	18	CTGGGTGCCGGGCCTGGG	18	28.7685	71.3458	7
3	PC-3	gAAAGGAAACTATTCTGAGCAaccagaaacctaatcattttattttgacttttattttgggtctcatttagtttcttcac	80	1	+	102595456	102595535													PC-3-5p	AAAGGAAACTATTCTGAGCA	20						AAAGGAAACTATTCTGAGCA	20	5	8	2
4	PC-4	aTAATGGGAACTCCTAGTTGAGAgttcctttcaagactttttaacagggagttcccatcac	61	1	+	104319674	104319734													PC-4-5p	TAATGGGAACTCCTAGTTGAGA	22	TAATGGGAACTCCTAGTTGAGA	22	4.60296	4.60296	1	AATGGGAACTCCTAGTTGAGA	21	3	3	1
5	PC-5	GTAGAAACTGTGGGTCAAAGGAAggctagtcgtttctcagtgatttgatgtgttggtgcctctcctcttggaatacgatttcg	83	1	+	114893912	114893994													PC-5-5p	GTAGAAACTGTGGGTCAAAGGAA	23						GTAGAAACTGTGGGTCAAAGGAA	23	3	3	1
6	PC-6	agataaaatacaggatgtctagttacatttgaatttcagataaacaacagattactagtgTCTGAAATTCAAATGTAAGTGGgcatcccgtattctatctgct	103	1	+	115319204	115319306													PC-6-3p	TCTGAAATTCAAATGTAAGTGG	22						TCTGAAATTCAAATGTAAGTGG	22	7	7	1
7	PC-7	gtGTTTGTATTGTCCAGGCTCTATGtcttgtgctgtcttcacaacacactagtgagtaaagcttggaaagcaagtac	77	1	-	117927625	117927701													PC-7-5p	GTTTGTATTGTCCAGGCTCTATG	23						GTTTGTATTGTCCAGGCTCTATG	23	6	6	1
8	PC-8	aatgtcatctgagcggggaggttcattatcctgaattacattttcaaatgggagtGCAATTTAGGTTAATGACTGTCttgctcctgactca	91	1	-	124742025	124742115													PC-8-3p	GCAATTTAGGTTAATGACTGTC	22	GCAATTTAGGTTAATGACTGTC	22	4.60296	4.60296	1	CAATTTAGGTTAATGACTGTCT	22	8	8	1
9	PC-9	cgccGGGCCTCGGTAGCTCGCCGTGAtcgtatagtggttagtactctgcgttgtggccgcagcaacctcggttcgaat	78	1	+	132234628	132234705													PC-9-5p	GGGCCTCGGTAGCTCGCCGTGA	22	GGGCCTCGGTAGCTCGCCGTGA	22	3.45222	3.45222	1
10	PC-10	taacagaattgatccagtgcctATTGGTCTCATGTCCATCCCCaaagaaaggagtggagatggggccaaggaaatcaattctgcgt	86	1	+	137408528	137408613													PC-10-5p	ATTGGTCTCATGTCCATCCCC	21	ATTGGTCTCATGTCCATCCCC	21	4.60296	4.60296	1
11	PC-11	aaacctgccctctctgacagtcctgtgccatcatgtgctgtaagggACTGAAGGCTGGGCAGGCAGAc	68	1	+	145173052	145173119													PC-11-3p	ACTGAAGGCTGGGCAGGCAGA	21	ACTGAAGGCTGGGCAGGCAGA	21	20.7133	27.6177	2	ACTGAAGGCTGGGCAGGCAGA	21	11	11	1
12	PC-12	aaacctgccctctctgacagtcctgtgccatcatgtgctgtaagggACTGAAGGCTGGGCAGGCAGAc	68	1	+	145173052	145173119													PC-12-5p	AAACCTGCCCTCTCTGACAGTCC	23	AAACCTGCCCTCTCTGACAGTCC	23	10.3567	10.3567	1
13	PC-13	ctCTCCCACATGGTCTAGCGGTTAGGAttcctggttttcacccaggcggcccgggttcgactcccggtgtgggaagg	77	1	+	147772528	147772604													PC-13-5p	CTCCCACATGGTCTAGCGGTTAGGA	25	CTCCCACATGGTCTAGCGGTTAGGA	25	32.2207	51.7833	5	CTCCCACATGGTCTAGCGGTTAGGA	25	17	62	9
14	PC-14	tcctgtccttgatcTGTTTCTGTTTTGTAGATTGACgcgagggatcctatctacaaaacagaaatggatcacagacacgg	80	1	+	15502516	15502595													PC-14-5p	TGTTTCTGTTTTGTAGATTGAC	22	TGTTTCTGTTTTGTAGATTGAC	22	3.45222	3.45222	1
15	PC-15	gaTCTGGCATTGCTGCAAGCTGAGGtataggtttcagatgtggcttgcatctggcattgctgtggctgtggcataggccagcag	84	1	+	157687531	157687614													PC-15-5p	TCTGGCATTGCTGCAAGCTGAG	22	TCTGGCATTGCTGCAAGCTGAG	22	108.169	2041.41	3
16	PC-16	accagaaactgtgctagcactgagggtatagtggctaacaacataactACTCGGCGTTGCTTCTACAGTGTCTgtg	76	1	+	171758589	171758664													PC-16-3p	TACTCGGCGTTGCTTCTACA	20						TACTCGGCGTTGCTTCTACA	20	8	30	4
17	PC-17	accagaaactgtgctagcactgagggtatagtggctaacaacataactACTCGGCGTTGCTTCTACAGTGTCTgtg	76	1	+	171758590	171758665													PC-17-3p	CTACTCGGCGTTGCTTCTACA	21	CTACTCGGCGTTGCTTCTACA	21	5.7537	24.1655	4
18	PC-18	tgccactgcttttgctgctcctgccgttgggtctggggtgtgttttcttcccctggaaaCACCCCAGACCCAATGGCAAGAagagcgaaagtcctgaag	99	1	+	172542672	172542770													PC-18-3p	CACCCCAGACCCAATGGCAAGA	22	CACCCCAGACCCAATGGCAAGA	22	3.45222	3.45222	1
19	PC-19	gccgctcgctcttcctcggttctcccctcccggctgaAGACCGGGGACCGGAGCGAGCAGA	61	1	+	189637125	189637185													PC-19-3p	AGACCGGGGACCGGAGCGAGCAGA	24	AGACCGGGGACCGGAGCGAGCAGA	24	31.07	31.07	1	AGACCGGGGACCGGAGCGAGCAGA	24	33	33	1
20	PC-20	atttaataatagtcaaaagatggaaataacccaagtgtctttcatgcctcatttgaaataCATTTGGGTTGTCTTCATCTTttggctattggtaatatt	99	1	-	190509067	190509165													PC-20-3p	CATTTGGGTTGTCTTCATCTT	21						CATTTGGGTTGTCTTCATCTT	21	3	3	1
21	PC-21	aaaggaaatcagaggcagatctcagaggttagaatggctgtgcattttttctaaTTCATCTTCTGTCTGTCTCTTtttaatttccagt	88	1	+	192057659	192057746													PC-21-3p	TTCATCTTCTGTCTGTCTCTT	21						TTCATCTTCTGTCTGTCTCTT	21	3	3	1
22	PC-22	ataggacttcccatgTGGCTCACAACATAACTACTCGgcgttgcttctgcagtggctgtggctcgacccctagcctgggaacctccata	89	1	-	240485478	240485566													PC-22-5p	TGGCTCACAACATAACTACTCG	22	TGGCTCACAACATAACTACTCG	22	8.05517	14.9596	3
23	PC-23	ttgtctGGGATCAGTTTTAAATATATCttgtatgtaaatatagataagattgtcccaggatg	62	1	-	247302632	247302693													PC-23-5p	GGGATCAGTTTTAAATATATC	21						GGGATCAGTTTTAAATATATC	21	3	3	1
24	PC-24	ataatgttgtatgctacaaacttccctcttgcactgcttttgctgtgtcccataggttttGGATTGTTGTATCTTCATTGtcat	84	1	+	25761502	25761585													PC-24-3p	GGATTGTTGTATCTTCATTG	20						GGATTGTTGTATCTTCATTG	20	3	3	1
25	PC-25	ggcggcagcagccccagctcttggcagttagaggccagtgtgaagtctgacatCCTGAGCATCTCTGCCAAGAGCaatggctctgcctct	90	1	+	274792053	274792142													PC-25-3p	CCTGAGCATCTCTGCCAAGAGC	22	CCTGAGCATCTCTGCCAAGAGC	22	5.7537	12.6581	3
26	PC-26	cCAATAAACAAAGAAAACCAAGAgaagtggctgaggtctgggagctgtgtgggttttttgtttgtgtt	68	1	-	279493861	279493928													PC-26-5p	CAATAAACAAAGAAAACCAAGA	22						CAATAAACAAAGAAAACCAAGA	22	3	3	1
27	PC-27	cctgggtgggggacagcagggcagcagaagaaggacccaccctgaggGCGCGTCTTTTGGTGCTCTGCAggcccccaccccca	83	1	+	285536282	285536364													PC-27-3p	GCGCGTCTTTTGGTGCTCTGCA	22	GCGCGTCTTTTGGTGCTCTGCA	22	4.60296	4.60296	1	GCGCGTCTTTTGGTGCTCTGCA	22	5	8	2
28	PC-28	ggtggtcagagcgagggagggccgcgcgccgtggaaccaccgcctaacGCGCTGTTCCCTCCACTTGCAgacccgc	76	1	-	289795733	289795808													PC-28-3p	GCGCTGTTCCCTCCACTTGCA	21						GCGCTGTTCCCTCCACTTGCA	21	3	3	1
29	PC-29	ccttcgctagcaactccctgttctctgtgacgatgacagTGAAAACCGAGGCTGCTAGGAaca	63	1	+	31833850	31833912													PC-29-3p	TGAAAACCGAGGCTGCTAGGA	21						TGAAAACCGAGGCTGCTAGGA	21	4	4	1
30	PC-30	tcagattcattaactgctgagcCACGACAGGAACTCCTAATAGTgtttatatttcaatagtcaccatttgggagttcccgtcgtggtgcagtggttaatgaatc	104	1	-	32556026	32556129													PC-30-5p	CACGACAGGAACTCCTAATAGT	22						CACGACAGGAACTCCTAATAGT	22	5	5	1
31	PC-31	atccATGTTTAGGCAAATGGCATTAGtttgtcttttttatgactaatattccattgtatatatatgtac	69	1	+	42137251	42137319													PC-31-5p	ATGTTTAGGCAAATGGCATTAG	22						ATGTTTAGGCAAATGGCATTAG	22	3	3	1
32	PC-32	gtacttcttgtaaattatctttgaagtccattaaataaatgTATTTTAAAGTTGTTTAGTttggaaggaa	70	1	+	46676513	46676582													PC-32-3p	TATTTTAAAGTTGTTTAGT	19	TATTTTAAAGTTGTTTAGT	19	4.60296	4.60296	1
33	PC-33	attgtgatatgaaaatgtgtatattccctgttgcgacatcaggctTGCAGGAAGAATGAAGCACTTaccattaactga	78	1	+	59501540	59501617													PC-33-3p	TGCAGGAAGAATGAAGCACTT	21						TGCAGGAAGAATGAAGCACTT	21	3	3	1
34	PC-34	tccgtgacctggctgctgctggcctctgcagccttggcttgcagtgtgctcttccttgcTCTGCATGGCCCAGGCTCACAgactatctgcagttcatttttcaggcacact	111	1	-	79704465	79704575													PC-34-3p	TCTGCATGGCCCAGGCTCACA	21	TCTGCATGGCCCAGGCTCACA	21	6.90444	11.5074	2	TCTGCATGGCCCAGGCTCACA	21	5	5	1
35	PC-35	tccgtgacctggctgctgctggcctctgcagccttggcttgcagtgtgctcttccttgcTCTGCATGGCCCAGGCTCACAgactatctgcagttcatttttcaggcacact	111	1	-	79704465	79704575													PC-35-5p	TCTGCAGCCTTGGCTTGCAGTG	22	TCTGCAGCCTTGGCTTGCAGTG	22	4.60296	4.60296	1	TCTGCAGCCTTGGCTTGCAGTG	22	4	4	1
36	PC-36	agcccaggcactctgccctcttccagtacctgctgtgggcctactgtgtgACAGGTACTAGGAAAAGAGCAGAaagctggaca	83	2	+	4845608	4845690	2	-	4512038	4512120									PC-36-3p	ACAGGTACTAGGAAAAGAGCAGA	23	ACAGGTACTAGGAAAAGAGCAGA	23	66.7429	79.401	3
37	PC-37	aacctgctgagcCATAAAGGGAACTCCTAGACAGttgagtttaaaatacagtctgggagttccctttgtggctcaacagtta	82	2	-	134757728	134757809													PC-37-5p	CATAAAGGGAACTCCTAGACAG	22	CATAAAGGGAACTCCTAGACAG	22	3.45222	3.45222	1
38	PC-38	aacctgctgagcCATAAAGGGAACTCCTAGACAGttgaatttaaaatgcagtctgggagttccctttgtggctcaacagtta	82	2	+	134876942	134877023													PC-38-5p	CATAAAGGGAACTCCTAGACAG	22	CATAAAGGGAACTCCTAGACAG	22	3.45222	3.45222	1
39	PC-39	cttgcagcaaggtggggtgctccagaggcgctgcctccttcctgggTGCTCTGCAGTGCCCCACCTTGctgcttg	75	2	+	150039719	150039793													PC-39-3p	TGCTCTGCAGTGCCCCACCTTG	22	TGCTCTGCAGTGCCCCACCTTG	22	26.467	41.4266	5
40	PC-40	caagaagaaaggggaaaaaaagACGGATGACCTTGCTGTTTACAtttagaaaggataagcagcaaggttgtctgtctttttttcctctctgttcttcagc	100	2	-	151311638	151311737													PC-40-3p	TAAGCAGCAAGGTTGTCTGTC	21	TAAGCAGCAAGGTTGTCTGTC	21	24.1655	35.6729	2
41	PC-41	caagaagaaaggggaaaaaaagACGGATGACCTTGCTGTTTACAtttagaaaggataagcagcaaggttgtctgtctttttttcctctctgttcttcagc	100	2	-	151311638	151311737													PC-41-5p	ACGGATGACCTTGCTGTTTACA	22	ACGGATGACCTTGCTGTTTACA	22	77.0995	227.846	10
42	PC-42	gtgtctgctgcaccaccaagggaactccaacgattgtctttaaaaatattacttgcggagTTCCCGTCGTGGCGCAGGGGACAcgaa	87	2	-	31082112	31082198													PC-42-3p	TTCCCGTCGTGGCGCAGGGGACA	23	TTCCCGTCGTGGCGCAGGGGACA	23	4.60296	11.5074	3
43	PC-43	cacgtggagcggacAAGTAGGGCCCCTTGCCGTTGCTgagttaactgcccttagcagcggggggacttactctctgctctgcttc	85	2	-	3120318	3120402													PC-43-5p	AAGTAGGGCCCCTTGCCGTTGCT	23	AAGTAGGGCCCCTTGCCGTTGCT	23	10.3567	10.3567	1
44	PC-44	gcgcctaggcgaggccgagaaaggagaagagagactgagggttggaaccagCCTCTCTTCCCTCACGGTCGCTcctcagggtc	83	2	+	4133842	4133924													PC-44-3p	CCTCTCTTCCCTCACGGTCGCT	22	CCTCTCTTCCCTCACGGTCGCT	22	6.90444	6.90444	1
45	PC-45	atgagctgcagtgtaggtcatagactcagcttggatctggtgttgcTGTGTCTGTGACATCTGCTGGCAgctata	75	2	+	51008430	51008504													PC-45-3p	TGTGTCTGTGACATCTGCTGGCA	23	TGTGTCTGTGACATCTGCTGGCA	23	16.1103	24.1655	3
46	PC-46	ggcgagagatgtaacgggcacagggtccagggcttcccatcccagcttggcctatttgtTGAGATGAGAGCCCTTGGCCACTgtgaacctcagtctcttctt	102	2	-	55670095	55670196													PC-46-3p	TGAGATGAGAGCCCTTGGCCACT	23	TGAGATGAGAGCCCTTGGCCACT	23	5.7537	5.7537	1
47	PC-47	ggcaggaggaaaagggcctcaggagggaggccaggtgggggctgggcacccgatgaccccTGCCCACACTCCTCTCTCCAGTgtggcagcaatcccctcccggg	104	2	+	5671004	5671107													PC-47-3p	TGCCCACACTCCTCTCTCCAGT	22	TGCCCACACTCCTCTCTCCAGT	22	5.7537	5.7537	1
48	PC-48	acggctatggcggagctctggggctctgggctgggggacccggggccccgggtccctcccTAGCTCTGAGCTCTGCCGGCACa	83	2	+	6474025	6474107													PC-48-3p	TAGCTCTGAGCTCTGCCGGCA	21	TAGCTCTGAGCTCTGCCGGCA	21	27.6177	80.5517	5
49	PC-49	cttgggtctggcgttgcggtggctgtggtgtaggcCAGCAACTGTAGTTCCAATTTGAccccta	64	2	-	6812205	6812268													PC-49-3p	CAGCAACTGTAGTTCCAATTTGA	23	CAGCAACTGTAGTTCCAATTTGA	23	18.4118	21.864	2
50	PC-50	caggcctcttTGTCCCCAGTCCTCGGCCGCTGcaaggtcaaatatcaccgcggggccacgggcaggggtcaggggggcggg	81	2	-	72365385	72365465													PC-50-5p	TGTCCCCAGTCCTCGGCCGCTG	22	TGTCCCCAGTCCTCGGCCGCTG	22	3.45222	3.45222	1
51	PC-51	tttaggttcctttttcactctccgaggggccttcaagggcaagttcttgtcaccTTTGTTGGCTCCTCTGAAGTGAgaaggaaaccttcc	90	2	-	7309191	7309280													PC-51-3p	TTTGTTGGCTCCTCTGAAGTGA	22	TTTGTTGGCTCCTCTGAAGTGA	22	226.696	394.704	10
52	PC-52	tTCCCCTTTCTAAAAGCACTCAGAggggctttcaataatgacccactgagctgtcaagaaagggcag	67	2	+	83489801	83489867													PC-52-5p	TCCCCTTTCTAAAAGCACTCAGA	23	TCCCCTTTCTAAAAGCACTCAGA	23	4.60296	4.60296	1
53	PC-53	gaaacgctcttctttcagcCCCTGCGTGGCTTCTCTGTGCAgtcttttcttctgggacctgcacaggaaggccacggaggggccggagaaagagatgtacc	101	2	-	88688275	88688375													PC-53-5p	CCCTGCGTGGCTTCTCTGTGCA	22	CCCTGCGTGGCTTCTCTGTGCA	22	8.05517	23.0148	4
54	PC-54	agcggcgggaagagaaccagtaggccaccctcatcgctgcctgtgtgtccacactggagcaCGAGGCAGCGCTGAGGATGAACcgctgggagagtctctctctacctt	108	2	+	9752391	9752498													PC-54-3p	CGAGGCAGCGCTGAGGATGAAC	22	CGAGGCAGCGCTGAGGATGAAC	22	6.90444	6.90444	1
55	PC-55	agcggcgggaagagaaccagtaggccaccctcatcgctgcctgtgtgtccacactggagcaCGAGGCAGCGCTGAGGATGAACcgctgggagagtctctctctacctt	108	2	+	9752391	9752498													PC-55-5p	CCACCCTCATCGCTGCCTGTGTGT	24	CCACCCTCATCGCTGCCTGTGTGT	24	4.60296	4.60296	1
56	PC-56	agcgtgacaggGGTGACCCAGACGTCGTGTCCTGTgtcacggtgtcaggaccgatgcctgggccgtctgggtcacagg	78	3	+	8586250	8586327	3	+	8739441	8739518									PC-56-5p	GGTGACCCAGACGTCGTGTCCTGT	24						GGTGACCCAGACGTCGTGTCCTGT	24	3	3	1
57	PC-57	tgtacttgggtcatgtaaaagtcctcctgggtatgtttttgtcgttaaaaacattgtaccGTAAAAGGACTGTTATATGGCCTTTttacttt	92	3	+	98059766	98059857	3	-	9875456	9875547	3	-	98055488	98055579					PC-57-3p	GTAAAAGGACTGTTATATGGCCTTT	25						GTAAAAGGACTGTTATATGGCCTTT	25	3	3	1
58	PC-58	tcactactaggccaccCGGGAACTCCCAGACCAGCTTCttgaagggagtggaagctggtctgggagttcccccgtggcctagcagtta	88	3	-	10463114	10463201													PC-58-5p	CGGGAACTCCCAGACCAGCTTC	22	CGGGAACTCCCAGACCAGCTTC	22	6.90444	6.90444	1
59	PC-59	ttaactgctaggccacgGGGGAACTCCCAGACCAGCTTCcactcccttcaagaagctggtctgggagttcccgggtggcctagtagtgac	90	3	+	10463116	10463205													PC-59-3p	AGCTGGTCTGGGAGTTCCCGGG	22	GCTGGTCTGGGAGTTCCCGGG	21	3.45222	3.45222	1	GCTGGTCTGGGAGTTCCCCCGT	22	5	5	1
60	PC-60	ttaactgctaggccacgGGGGAACTCCCAGACCAGCTTCcactcccttcaagaagctggtctgggagttcccgggtggcctagtagtgac	90	3	+	10463116	10463205													PC-60-5p	GGGGAACTCCCAGACCAGCTTC	22	GGGGAACTCCCAGACCAGCTTC	22	17.2611	21.864	2	GGGGAACTCCCAGACCAGCTTC	22	17	17	1
61	PC-61	ttaactgctaggccacgggggaactcccagaccagcttccactcccttcaagaAGCTGGTCTGGGAGTTCCCGGGtggcctagtagtgac	90	3	+	10463116	10463205													PC-61-3p	AGCTGGTCTGGGAGTTCCCGGG	22						AGCTGGTCTGGGAGTTCCCGGG	22	18	51	4
62	PC-62	atacctttgctggtcagttagaagaataaagatgctatgtgatcaacttaGCACCTTTATTCTTCTAACTGAccagcaaagggtg	85	3	+	104750164	104750248													PC-62-3p	GCACCTTTATTCTTCTAACTGA	22						TTTATTCTTCTAACTGACCAGC	22	3	3	1
63	PC-63	atacctttgctggtcagttagaagaataaagatgctatgtgatcaacttaGCACCTTTATTCTTCTAACTGAccagcaaagggtg	85	3	+	104750164	104750248													PC-63-3p	TTTATTCTTCTAACTGACCAGC	22						TTTATTCTTCTAACTGACCAGC	22	3	8	2
64	PC-64	tttgcatttttctggtctcatcgcgttatcttaccgacaaAGAGATTGAGATCCAAAGATGtgaa	65	3	+	107697280	107697344													PC-64-3p	AGAGATTGAGATCCAAAGATG	21	AGAGATTGAGATCCAAAGATG	21	3.45222	3.45222	1
65	PC-65	tcagtcagttatccagctgttttgtgaatatgtatagatgtctagacACAGCAGCTGCATGATTGACCaa	70	3	-	111212639	111212708													PC-65-3p	ACAGCAGCTGCATGATTGACC	21	ACAGCAGCTGCATGATTGACC	21	3.45222	3.45222	1
66	PC-66	aatCAGAAGCTGTAGAAACGAGTaaccaagatgacttattggcgcttggtacagcagttggta	63	3	-	115425921	115425983													PC-66-5p	CAGAAGCTGTAGAAACGAGT	20						CAGAAGCTGTAGAAACGAGT	20	3	3	1
67	PC-67	ctacgacTACCTCGAGTGCTCTGCCAAGAccaaggagggcgtgcgcgaggtcttcgaga	59	3	-	124031798	124031856													PC-67-5p	TACCTCGAGTGCTCTGCCAAGA	22						TACCTCGAGTGCTCTGCCAAGA	22	4	4	1
68	PC-68	tgctcctctcgctggctgaggacgaggactactgaggggctggccagccgggcaggtgggGCGGGGCTCGGGCAGGGAGGGGaagccac	89	3	+	16801795	16801883													PC-68-3p	GCGGGGCTCGGGCAGGGAGGGG	22						GCGGGGCTCGGGCAGGGAGGGG	22	3	3	1
69	PC-69	gctcctctcgctggctgaggacgaggactactgaggggctggccagccgggcaggtggggCGGGGCTCGGGCAGGGAGGGgaagccac	88	3	+	16801796	16801883													PC-69-3p	CGGGGCTCGGGCAGGGAGGG	20	CGGGGCTCGGGCAGGGAGGG	20	8.05517	8.05517	1
70	PC-70	ggcgagagatggtgcccacggctgcgggtggggatgcagcccaaggggcatcacccgactCCTGGCTTCTCCTCCCCCTTCccagggcaccaacattgccgcc	103	3	+	18339968	18340070													PC-70-3p	CCTGGCTTCTCCTCCCCCTTC	21						CCTGGCTTCTCCTCCCCCTTC	21	3	3	1
71	PC-71	taagagctcagagttcaccctcatcctggtgtccggcaccactgtacaaacttgCTGCCCACCTGGGTGAGAAGGActctgtgttccct	89	3	-	21745165	21745253													PC-71-3p	CTGCCCACCTGGGTGAGAAGGA	22	CTGCCCACCTGGGTGAGAAGGA	22	4.60296	4.60296	1
72	PC-72	atcaccactgagccaTGACAGGAACTCCCAATTTTTGtcttttaataacagaactttggagttcctgtcatggcgcagtggttaa	85	3	+	25440175	25440259													PC-72-5p	TGACAGGAACTCCCAATTTTTG	22						TGACAGGAACTCCCAATTTTTG	22	3	3	1
73	PC-73	caagtctctgagacactgactgtgggggtatgtgtgtgtccATCTGTCTGTGTCTCTGAGCAGG	64	3	+	28730096	28730159													PC-73-3p	ATCTGTCTGTGTCTCTGAGCAG	22	ATCTGTCTGTGTCTCTGAGCAG	22	13.8089	63.2907	4	ATCTGTCTGTGTCTCTGAGCAG	22	16	115	6
74	PC-74	caagtctctgagacactgactgtgggggtatgtgtgtgtccATCTGTCTGTGTCTCTGAGCAGG	64	3	+	28730096	28730159													PC-74-5p	TCTCTGAGACACTGACTGTGG	21	TCTCTGAGACACTGACTGTGG	21	10.3567	13.8089	2	TCTCTGAGACACTGACTGTGG	21	15	18	2
75	PC-75	gggccctggtcTGCCTCCCTTGAGCAGCGGACTgcctgctggtgtccccagctcccagcctcagttcctgccttgggaggccaaccagggggt	93	3	+	38068965	38069057													PC-75-5p	TGCCTCCCTTGAGCAGCGGACT	22	TGCCTCCCTTGAGCAGCGGACT	22	3.45222	3.45222	1	TGCCTCCCTTGAGCAGCGGACT	22	4	4	1
76	PC-76	ctgctaactgcaattagactctgacttggtcacctcAGAGTCTAAATGCAGTTAGAATT	59	3	+	38251163	38251221													PC-76-3p	AGAGTCTAAATGCAGTTAGAATT	23						AGAGTCTAAATGCAGTTAGAATT	23	4	4	1
77	PC-77	gcgcgccagagcctggACGGACGTTCCCACGAGGGAGCaggtggcgagggccccgcgcggttcctcctgggaacggcccatcaggagtggtgaga	95	3	+	38639888	38639982													PC-77-5p	ACGGACGTTCCCACGAGGGAGC	22						ACGGACGTTCCCACGAGGGAGC	22	3	3	1
78	PC-78	aaagattaatggataaggaagatgtggagatatatacttatatatatatatgtgtaTATATATCTCCACATCTTCCTTatccattaattata	92	3	+	45026273	45026364													PC-78-3p	TATATATCTCCACATCTTCCTT	22						TATATATCTCCACATCTTCCTT	22	4	4	1
79	PC-79	ataattaatggataaggaagatgtggagatatatatacacatatatatatataagTATATATCTCCACATCTTCCTTatccattaatctt	90	3	-	45026274	45026363													PC-79-3p	TATATATCTCCACATCTTCCTT	22						TATATATCTCCACATCTTCCTT	22	4	4	1
80	PC-80	caggtggaggatagagatgaAGGGCATCCCTGTAGGAGCttgaacacacagctcctacagggatgccctgtttgcagtccttgccgcatg	90	3	-	53744817	53744906													PC-80-5p	AGGGCATCCCTGTAGGAGC	19						AGGGCATCCCTGTAGGAGC	19	3	3	1
81	PC-81	agagctcgggctggagtcgaggcggctctgcactggccagctgacctggaaggTCCAGCAGCGCAGCCTCGGCAccggcccccagggtatg	91	3	-	617717	617807													PC-81-3p	TCCAGCAGCGCAGCCTCGGCA	21	TCCAGCAGCGCAGCCTCGGCA	21	6.90444	16.1103	3
82	PC-82	gtggtgtaggttgcaggcatgGCTTGAATCTGGAGCTGCTATGGCTgtggtgtaggcaggcagctacagctccaattcgacccctagcctgggaacctccatatg	105	3	+	83293813	83293917													PC-82-5p	GCTTGAATCTGGAGCTGCTATGGCT	25						GCTTGAATCTGGAGCTGCTATGGCT	25	5	5	1
83	PC-83	gTCGTGAGTGCAGGCGCTGACCTcgatctttctgcgggtcggttcttggactcattca	58	3	-	9270071	9270128													PC-83-5p	TCGTGAGTGCAGGCGCTGACCT	22						TCGTGAGTGCAGGCGCTGACCT	22	4	4	1
84	PC-84	gtcgcatagaaccccaactgctataaagttacagttattaccctgtGGAACCATCCTCTGCTACCAcatcatagtcaagaagtctgcatccacggatgacatggacacctgggaggctgtgcagt	125	4	+	49410684	49410808	4	+	49492579	49492703									PC-84-5p	GGAACCATCCTCTGCTACCA	20	GGAACCATCCTCTGCTACCA	20	17.2611	17.2611	1
85	PC-85	aaaaggtgaggagacgttTGGGGTTCAAAAGGACTCAAGAattatagtcacataaacttcttagtccttcggaaccccaaatctctcttctcctctt	97	4	+	106861579	106861675	4	+	107019205	107019301									PC-85-3p	TTAGTCCTTCGGAACCCCAAAT	22	TTAGTCCTTCGGAACCCCAAAT	22	4.60296	4.60296	1	TTAGTCCTTCGGAACCCCAAAT	22	3	3	1
86	PC-86	aaaaggtgaggagacgttTGGGGTTCAAAAGGACTCAAGAattatagtcacataaacttcttagtccttcggaaccccaaatctctcttctcctctt	97	4	+	106861579	106861675	4	+	107019205	107019301									PC-86-5p	TTGGGGTTCAAAAGGACTCAAGA	23	TGGGGTTCAAAAGGACTCAAGA	22	5.7537	5.7537	1	TTGGGGTTCAAAAGGACTCAAGA	23	10	19	2
87	PC-87	tgATTCTGTAGAATTGGCTCTGtcgtatgccaagacatggtccaaatataccaagaacat	60	4	+	130117818	130117877	4	+	130225675	130225734									PC-87-5p	ATTCTGTAGAATTGGCTCTG	20						ATTCTGTAGAATTGGCTCTG	20	4	4	1
88	PC-88	ctagaccagagattacagtttggaggtggagtgcaggtggggttcctacatcacctactcTCCAATCTGACATCTCTGGTTCtgggag	88	4	+	103649462	103649549													PC-88-3p	TCCAATCTGACATCTCTGGTTC	22						TCCAATCTGACATCTCTGGTTC	22	3	3	1
89	PC-89	acatcagaccttctctggttccctgacctcagtgagattgccaccggTCTGGGGACCTGGGGAAGACAtggagaa	75	4	+	104827428	104827502													PC-89-3p	TCTGGGGACCTGGGGAAGACA	21	TCTGGGGACCTGGGGAAGACA	21	16.1103	20.7133	2	TCTGGGGACCTGGGGAAGACA	21	8	11	2
90	PC-90	aaaaggtgaggagaggttTGGGGTTCAAAAGGACTCAAGAattatagtcacataaacttcttagtccttcggaaccccaaatctctcttctcctgtt	97	4	+	106016412	106016508													PC-90-3p	TTAGTCCTTCGGAACCCCAAAT	22	TTAGTCCTTCGGAACCCCAAAT	22	4.60296	4.60296	1	TTAGTCCTTCGGAACCCCAAAT	22	3	3	1
91	PC-91	aaaaggtgaggagaggttTGGGGTTCAAAAGGACTCAAGAattatagtcacataaacttcttagtccttcggaaccccaaatctctcttctcctgtt	97	4	+	106016412	106016508													PC-91-5p	TTGGGGTTCAAAAGGACTCAAGA	23	TGGGGTTCAAAAGGACTCAAGA	22	5.7537	5.7537	1	TTGGGGTTCAAAAGGACTCAAGA	23	10	19	2
92	PC-92	ctggtgaagataaagcaggaaatcctccCTGAAGAACGAATTAATGGACaagttagtgactttgatattttatgttttcttagggccctgcatttgcatatctttcaca	109	4	+	111923558	111923666													PC-92-5p	CTGAAGAACGAATTAATGGAC	21						CTGAAGAACGAATTAATGGAC	21	4	4	1
93	PC-93	gcattgctgcaagctgcggtgtaggttgcagatgtggctcagattctgtgttgctgtggcTCTGGCTTAGTCTGCAACTACAtctcgagtttgacctctgcccc	104	4	+	126988190	126988293													PC-93-3p	TCTGGCTTAGTCTGCAACTACA	22	TCTGGCTTAGTCTGCAACTACA	22	4.60296	9.20591	2	TCTGGCTTAGTCTGCAACT	19	3	3	1
94	PC-94	tATGGCTCAGCGGGTTAAGAACTCgacatggtgtccatgaggatgaggttttgatccctggccttg	66	4	-	135321806	135321871													PC-94-5p	ATGGCTCAGCGGGTTAAGAACTC	23						ATGGCTCAGCGGGTTAAGAACTC	23	3	3	1
95	PC-95	gacggagggagcggaaagcaggcaggggctggacacctgtgattctgcagcccgTCTGCTTTCTCCTCCTTCCAGc	76	4	-	15769318	15769393													PC-95-3p	TCTGCTTTCTCCTCCTTCCAG	21						TCTGCTTTCTCCTCCTTCCAG	21	3	3	1
96	PC-96	tcTGCTGTGGCTTGGAATTTCAGTtgccaaatatgttttagaagactgtctattctgaaccacagtttt	69	4	-	16544343	16544411													PC-96-5p	TGCTGTGGCTTGGAATTTCAGT	22						TGCTGTGGCTTGGAATTTCAGT	22	3	3	1
97	PC-97	aaacatgagcACAGGAGATGTTAAATGACctactcaaggtcatgctcttctttttatggtg	61	4	+	35686624	35686684													PC-97-5p	ACAGGAGATGTTAAATGAC	19						ACAGGAGATGTTAAATGAC	19	3	3	1
98	PC-98	agtggatatcccgtggatattacatgtaaaatcatgTATTATCTGTGGGATACTCGGt	58	4	+	37150998	37151055													PC-98-3p	TATTATCTGTGGGATACTCGG	21						TATTATCTGTGGGATACTCGG	21	4	4	1
99	PC-99	aaatgcatttatgtttttttaaagtgttgatttttaattgtctcatgaaacattTAAATTTTGACTGTGAATAGaacaaatgtaaat	87	4	-	44631548	44631634													PC-99-3p	TAAATTTTGACTGTGAATAG	20						TAAATTTTGACTGTGAATAG	20	3	3	1
100	PC-100	agaggagcTCAGGGCGGAGCAGACGTGCGCtgtcggagacactggtgcacttccgctcctttcctgaggtccacc	75	4	-	533871	533945													PC-100-5p	TCAGGGCGGAGCAGACGTGCGC	22						TCAGGGCGGAGCAGACGTGCGC	22	8	8	1
101	PC-101	atgaagaggTAGGAAAAGGGAAGAAGACAatctgactgaagtatggctttccttccttttcctccttcttgtt	73	4	-	87374069	87374141													PC-101-5p	TAGGAAAAGGGAAGAAGACA	20						TAGGAAAAGGGAAGAAGACA	20	3	3	1
102	PC-102	taaagaggcattcgtttgccactaggAACCAAAGGAAACTTGGGAGCagcagcatataaagctcccaagactcctttgatccctggtggtactggcagagcttctgc	107	4	-	92888865	92888971													PC-102-5p	AACCAAAGGAAACTTGGGAGC	21						AACCAAAGGAAACTTGGGAGC	21	3	3	1
103	PC-103	ctATGTTGGGTGCTGAGATCCAAGgagctacctttccctacacactggcccagctctctgacttgtgtttcctgtcccacgata	84	4	-	94583532	94583615													PC-103-5p	ATGTTGGGTGCTGAGATCCAAG	22						ATGTTGGGTGCTGAGATCCAAG	22	3	3	1
104	PC-104	aaaggggagtTCAGGTATAGCTGGATCCAGGAcgtcatacagtatcatctagaccctagcttgctctccgga	72	4	-	9882427	9882498													PC-104-5p	TCAGGTATAGCTGGATCCAGG	21	TCAGGTATAGCTGGATCCAGG	21	10.3567	21.864	2	TCAGGTATAGCTGGATCCAGG	21	15	36	2
105	PC-105	ctgcagtagtctcaagccTAGGGGACCCTGAGGCAGGAGACaaaaatggggtacactcacctctccgcctttgggtccgctggctggagctgctgagg	98	4	+	99696389	99696486													PC-105-5p	TAGGGGACCCTGAGGCAGGAGAC	23						TAGGGGACCCTGAGGCAGGAGAC	23	6	11	2
106	PC-106	agggagggtttgggttcatctgtgcctgccaggtgcTGATGTTTATCCGAATCCTCAGA	59	5	+	23927319	23927377	5	+	23993605	23993663									PC-106-3p	TGATGTTTATCCGAATCCTCAGA	23						TGATGTTTATCCGAATCCTCAGA	23	3	3	1
107	PC-107	ttgtagatcagaggttgctgtctgactcaattatctgatttttctggtttggcatattggAATGATCAGATTAATTGGACAgatatcaagtatctgctttatattg	106	5	+	53053287	53053392	5	+	53149728	53149833									PC-107-3p	AATGATCAGATTAATTGGACA	21						AATGATCAGATTAATTGGACA	21	3	3	1
108	PC-108	gaagctgggagcgaCAGCAGTGGAGAGGAACATGTCCtggcgcccccaggcctgcagcctccccactgccccggccaa	78	5	-	103339827	103339904													PC-108-5p	CAGCAGTGGAGAGGAACATGTCC	23						CAGCAGTGGAGAGGAACATGTCC	23	3	3	1
109	PC-109	atggtttctggttgtctttggggttatcGTTTCTTGACCTTTTCTCTGGaaagaagattgcttacagggaaggggtgttagggatgtttcaattacaaaagaaacact	108	5	+	10419014	10419121													PC-109-5p	GTTTCTTGACCTTTTCTCTGG	21						GTTTCTTGACCTTTTCTCTGG	21	5	5	1
110	PC-110	ctCCATTCCTTCGTCTGTGCACTAGaaaaataacagtacctagggcacaggatgggatgagg	62	5	+	108255196	108255257													PC-110-5p	CCATTCCTTCGTCTGTGCACTAG	23						CCATTCCTTCGTCTGTGCACTAG	23	5	5	1
111	PC-111	acttttagtaagcatcgggactggactcagacctaacattgtcTGACTCCTGAGCCTGAGCTTTTtagagcc	72	5	-	13529217	13529288													PC-111-3p	TGACTCCTGAGCCTGAGCTTTT	22						TGACTCCTGAGCCTGAGCTTTT	22	3	3	1
112	PC-112	gaagcttttgaaaaattcctggtgcctgggtcccctccccagaggttcaaatttaattgcTCTGAGATGTGACCTGGGCATCcggatttttaaagtcct	99	5	-	29822101	29822199													PC-112-3p	TCTGAGATGTGACCTGGGCATC	22						TCTGAGATGTGACCTGGGCATC	22	3	3	1
113	PC-113	aatgacatgatcctgttgttctaaatgcatctttccctggatttaggatgcttgacatgtATCCTAAATTCAGGGAAAGATGcatttaggaaaagcaggaaacctgtcagga	112	5	+	3352152	3352263													PC-113-3p	ATCCTAAATTCAGGGAAAGATG	22						ATCCTAAATTCAGGGAAAGATG	22	4	4	1
114	PC-114	taagctaattcagtagcaacagtagataatacagtatATATCTGTCCTTGCTCTGAAGCCCA	62	5	+	37606342	37606403													PC-114-3p	ATATCTGTCCTTGCTCTGAAGCCCA	25						ATATCTGTCCTTGCTCTGAAGCCCA	25	3	3	1
115	PC-115	atggcagccatcttagCACTCCTCCCCTGTGTGCCAGGtcctgggctagaagctggcacaggggggtggggagcggggactggtagtgcata	92	5	-	4205183	4205274													PC-115-5p	CACTCCTCCCCTGTGTGCCAGG	22						CACTCCTCCCCTGTGTGCCAGG	22	5	5	1
116	PC-116	taatAGAAGTTTTGAACTGTTGGGCagtgaaagtggcaaacagttcattaagaatttttaaag	63	5	-	49360660	49360722													PC-116-5p	AGAAGTTTTGAACTGTTGGGC	21						AGAAGTTTTGAACTGTTGGGC	21	3	3	1
117	PC-117	tccggtgaaatggtcaccactgaactggTCTCCAGTGAGACAGTCTCTGGtgaactggtctccagtgactcactccctggtgtaccagtccctggtgaatcagtctccac	110	5	-	59692662	59692771													PC-117-5p	TCTCCAGTGAGACAGTCTCTGG	22						TCTCCAGTGAGACAGTCTCTGG	22	3	3	1
118	PC-118	cacagcttggatctggcgttgctttggctgtggtgtaggcttGCAGCTCCAGCTCCAGTTAGA	63	5	-	60631373	60631435													PC-118-3p	GCAGCTCCAGCTCCAGTTAGA	21						GCAGCTCCAGCTCCAGTTAGA	21	5	5	1
119	PC-119	cATCAGGACCTTACAACTCTGTGGatgactgtgtttctcattctgcagttactcagagggttgtctggtcttgtca	76	5	+	70688187	70688262													PC-119-5p	ATCAGGACCTTACAACTCTGTGG	23						ATCAGGACCTTACAACTCTGTGG	23	5	5	1
120	PC-120	caagatcctgaaaaggattcttaacaaAAATGAAAAGGATTGGTTTCTCttatgttcctaatgagaagtcaatccttttcgtttttgttaggaatgcttttatatcaat	109	5	+	76469751	76469859													PC-120-5p	AAATGAAAAGGATTGGTTTCTC	22						AAATGAAAAGGATTGGTTTCTC	22	5	9	2
121	PC-121	tgttctgcaaagaagttctggaatctgaaaaaaggacaGACGGAACTTCTTTGCAGAACTT	61	5	+	83849648	83849708													PC-121-3p	GACGGAACTTCTTTGCAGAACTT	23						GACGGAACTTCTTTGCAGAACTT	23	4	4	1
122	PC-122	tttaatttatcatAGGTAATACTGACTTTTCTTTCTctcacacagggatgaaatataggtatacctagaagcagatttta	80	5	-	92633155	92633234													PC-122-5p	AGGTAATACTGACTTTTCTTTCT	23						AGGTAATACTGACTTTTCTTTCT	23	4	4	1
123	PC-123	atgaacctgactagtatCCATGAAGACTCGGATTCCAACcctggccttgttcagtgggttgaggatctggcattgccatgaactacagtgtaggttgca	99	6	+	134962621	134962719													PC-123-5p	CCATGAAGACTCGGATTCCAAC	22						CCATGAAGACTCGGATTCCAAC	22	3	3	1
124	PC-124	tttttcACAAGGGACGCTGACAGCAGGaatgaaccctgcttcctccttgagaatga	56	6	-	136545103	136545158													PC-124-5p	ACAAGGGACGCTGACAGCAGG	21						ACAAGGGACGCTGACAGCAGG	21	3	3	1
125	PC-125	aggcatattgtttcatttattttacgcaggtctttccgagtctgatgagaattgtaaaagATTTATGGATAGATGTATGCCtgaa	85	6	-	144570566	144570650													PC-125-3p	ATTTATGGATAGATGTATGCC	21						ATTTATGGATAGATGTATGCC	21	5	5	1
126	PC-126	gatccagcgttgctgtgagctgtggtgtaggtcgcagacgcagctcagatctggcattgcTGTGACTGTGGCGTACGCCGGCagctacagctccaactggaccc	104	6	+	147305919	147306022													PC-126-3p	TGTGACTGTGGCGTACGCCGGC	22						TGTGACTGTGGCGTACGCCGGC	22	3	3	1
127	PC-127	cgtagcttcagctgaccgtctacatcacagacatagctctgatcccgagttgcTCTGGCTGTGGTGTAGACCGTCAgctgtagctccc	88	6	-	3982053	3982140													PC-127-3p	TCTGGCTGTGGTGTAGACCGTCA	23						TCTGGCTGTGGTGTAGACCGTCA	23	7	10	2
128	PC-128	tgagccagtctgcagacccatccatctctcgttggggttgtggacactttcccggcagtTGTGAATGATGCTCTGAGGGCTggtgta	87	6	-	415742	415828													PC-128-3p	TGTGAATGATGCTCTGAGGGCT	22						TGTGAATGATGCTCTGAGGGCT	22	4	4	1
129	PC-129	ccaggccccgggagccccagccgcccggccCCGGCCTGGGGCTCTCGGCCCCggcccct	59	6	-	41891801	41891859													PC-129-3p	CCGGCCTGGGGCTCTCGGCCCC	22						CCGGCCTGGGGCTCTCGGCCCC	22	3	3	1
130	PC-130	gctggggaggaagtggaggggccccaagggcagcctTGACCCCCCTCTTCCTGCCCACA	59	6	+	42113987	42114045													PC-130-3p	TGACCCCCCTCTTCCTGCCCACA	23						TGACCCCCCTCTTCCTGCCCACA	23	22	36	4
131	PC-131	ccACCGGGACCTCCATTTCGGGAactccctttcacccggatggaaaggttccggagc	57	6	-	42396540	42396596													PC-131-5p	ACCGGGACCTCCATTTCGGGA	21						ACCGGGACCTCCATTTCGGGA	21	3	3	1
132	PC-132	tgtggtctgagaacgggctgctgtccattgtggatgtggggccaggtgggctctaaccTCTCAGGCCTCCACCTCCCACAGTgaacaagtggaagaagctacgctcgaccccc	113	6	-	49614683	49614795													PC-132-3p	TCTCAGGCCTCCACCTCCCACAGT	24						TCTCAGGCCTCCACCTCCCACAGT	24	4	4	1
133	PC-133	ggtgaggccaggctggtgggcgggccaggagaacccagagcccgggacacagccctcaccTGCCCACCTGCCTCCTCCCCCa	82	6	-	51827853	51827934													PC-133-3p	TGCCCACCTGCCTCCTCCCCC	21						TGCCCACCTGCCTCCTCCCCC	21	4	8	2
134	PC-134	aaagttcgtctggtgttttcttttgttttgttgttgttagaacagcagggaaGAAGGAGGCAGAGGCAGGAgcaat	76	6	+	54392543	54392618													PC-134-3p	GAAGGAGGCAGAGGCAGGA	19						GAAGGAGGCAGAGGCAGGA	19	3	3	1
135	PC-135	ctggTGATCAGGAGATGCTGTAGAAtgaaaaggaatacagcattttcgttcataga	56	6	+	62378867	62378922													PC-135-5p	TGATCAGGAGATGCTGTAGAA	21						TGATCAGGAGATGCTGTAGAA	21	4	4	1
136	PC-136	gcagcccgaggaccgggAGAGCCTCAAGAGCGCCTGCGtcgtgtgcctgagcaacttccgctcttgcgtcttcctggagtgcgggcacg	89	6	-	71360985	71361073													PC-136-5p	AGAGCCTCAAGAGCGCCTGCG	21						AGAGCCTCAAGAGCGCCTGCG	21	3	3	1
137	PC-137	gtccgcgagcgggtgctccgggccgccaccggcgCGGGGTGGTGGTCTGTGGGtgcgtgctccagcgtgg	70	6	-	774868	774937													PC-137-3p	CGGGGTGGTGGTCTGTGGG	19						CGGGGTGGTGGTCTGTGGG	19	3	3	1
138	PC-138	ctcgcctcctcctccgcttcaccccgccggcgggccttcccagggccccccgggctgggaCGGGGCGAAGGGGAGTGGTGGGgggaggtc	90	6	-	775055	775144													PC-138-3p	CGGGGCGAAGGGGAGTGGTGGG	22						CGGGGCGAAGGGGAGTGGTGGG	22	3	3	1
139	PC-139	gtgggaggccccCGGCGTCCCGTCCCGTGGTCTCCccgcgaggggcggcgcggggcgggggtccgccggccttgcgggccgccggt	86	6	-	776489	776574													PC-139-5p	CGGCGTCCCGTCCCGTGGTCTCC	23						CGGCGTCCCGTCCCGTGGTCTCC	23	6	26	7
140	PC-140	tcacgggaggggtgcggtgcctgcgtgtcgcgccgCGCCACCACCCCGCCTCCTCTcgccg	61	6	-	777050	777110													PC-140-3p	CGCCACCACCCCGCCTCCTCT	21						CGCCACCACCCCGCCTCCTCT	21	9	26	6
141	PC-141	gggacgccggggtcgcggggggtgggggtctggggggtgcgtcgcgggggtggcggcggggggcCTCTCCCGCCCGTCGCCCGCGCgcgcgcgcgcccctctctccctcccccccctccccggccccccgtg	132	6	-	777968	778099													PC-141-3p	CTCTCCCGCCCGTCGCCCGCGC	22						CTCTCCCGCCCGTCGCCCGCGC	22	61	348	19
142	PC-142	gggacgccggggtcgcggggggtgggggtctggggggtgcgtcgcgggggtggcggcggggggcCTCTCCCGCCCGTCGCCCGCGCgcgcgcgcgcccctctctccctcccccccctccccggccccccgtg	132	6	-	777968	778099													PC-142-5p	GTGCGTCGCGGGGGTGGCGGCG	22						GTGCGTCGCGGGGGTGGCGGCG	22	9	42	8
143	PC-143	cgaccgctctcccACCCCGGCCTCGCCTCCTCCTCCCCcccttcccggggtgtggggagggccacggtgcgggtcggggcggggcggact	90	6	-	779039	779128													PC-143-5p	ACCCCGGCCTCGCCTCCTCCTCCCC	25						ACCCCGGCCTCGCCTCCTCCTCCCC	25	6	13	3
144	PC-144	cctcccggcgctcccccccgcgggggcgcttccccgccagggggggtgtccCTCGCGGGGGCGCGCCGGGTTtt	74	6	-	779161	779234													PC-144-3p	CTCGCGGGGGCGCGCCGGGTT	21						CTCGCGGGGGCGCGCCGGGTT	21	154	310	12
145	PC-145	cctcccggcgctcccccccgcgggggcgcttccccgccagggggggtgtccCTCGCGGGGGCGCGCCGGGTTtt	74	6	-	779161	779234													PC-145-5p	TCCCGGCGCTCCCCCCCGCGGGGG	24						TCCCGGCGCTCCCCCCCGCGGGGG	24	26	129	18
146	PC-146	gccggtggggaaggtggctcggggggccccGTCGTCCTCTCCCTCCCTCCTctccggagggggaggggggggcccgcggcgggcccaccgccccgagtgttacagcccccc	111	6	-	779297	779407													PC-146-5p	GTCGTCCTCTCCCTCCCTCCT	21						GTCGTCCTCTCCCTCCCTCCT	21	4	7	2
147	PC-147	tttcccgctccccgtgcctcccggcccctccacccgccctccGTCCGCGCCCCCTCGCCGcttcggcggcggggggtgtcgcgggggtgggcgggcggggccgggggtggggccggcggg	120	6	-	779489	779608													PC-147-5p	GTCCGCGCCCCCTCGCCG	18						GTCCGCGCCCCCTCGCCG	18	5	48	14
148	PC-148	cggggtggggtggggtgggggagccaggcgggtggaggctggaccgggGGTCGGTCCTCGCGCGTGGCTCtcgtaccgtgtccccttcccacctgg	96	6	-	780267	780362													PC-148-3p	GGTCGGTCCTCGCGCGTGGCTC	22						GGTCGGTCCTCGCGCGTGGCTC	22	7	10	2
149	PC-149	ccgggcgcctgtggggTTGTCCGTGCCCCACCCACTCAcccgtgtgtgtgtgtgtgtgtgggcgccggacgccccgtcgtgtgaagccttc	91	6	-	781860	781950													PC-149-5p	TTGTCCGTGCCCCACCCACTCA	22						TTGTCCGTGCCCCACCCACTCA	22	16	46	6
150	PC-150	TCTGGGGGAGTGTGGATGGCatccgagggaccggggtcaggcggcttggccgttcctttccccggc	66	6	-	782877	782942													PC-150-5p	TCTGGGGGAGTGTGGATGGC	20						TCTGGGGGAGTGTGGATGGC	20	3	3	1
151	PC-151	agggactctccttgGGGGGAGCAGAGGGTGGCACTCAggagcttaggacacagcctctgagtggaacccctgttccccacagggtcccgga	91	6	-	86057284	86057374													PC-151-3p	GTGGAACCCCTGTTCCCCACA	21						GTGGAACCCCTGTTCCCCACA	21	3	11	3
152	PC-152	agggactctccttgGGGGGAGCAGAGGGTGGCACTCAggagcttaggacacagcctctgagtggaacccctgttccccacagggtcccgga	91	6	-	86057284	86057374													PC-152-5p	GGGGGAGCAGAGGGTGGCACTCA	23						GGGGGAGCAGAGGGTGGCACTCA	23	7	7	1
153	PC-153	gGCTCGACCCCTGGCCTGGGAACTTccatatgccacaggtgcagccacttgtttgggagttcccgtcgtggcacagtggttaac	84	6	+	86518301	86518384													PC-153-5p	GCTCGACCCCTGGCCTGGGAACTT	24						GCTCGACCCCTGGCCTGGGAACTT	24	87	114	3
154	PC-154	ctgaAGGGGCTGGTGACAGAGGATGTggaggagcagatgggctatgtaggaccccatcctctgtcccaggcaccttgta	79	6	+	90698503	90698581													PC-154-5p	AGGGGCTGGTGACAGAGGATGT	22						AGGGGCTGGTGACAGAGGATGT	22	3	3	1
155	PC-155	aactattttagccccaaagtttctgtggaatgcttctaccgtaaagacagattttttttgTATTGTATTTCAAAATGTTGGAggtagagtatggtatt	98	6	-	96055194	96055291													PC-155-3p	TATTGTATTTCAAAATGTTGGA	22						TATTGTATTTCAAAATGTTGGA	22	3	3	1
156	PC-156	tctacagtggctgtggctcgatcccggcttaggaacttccatatgctgCAGGTGCGGCCACTTGTTTa	68	7	-	688304	688371	7	-	37723391	37723458									PC-156-3p	CAGGTGCGGCCACTTGTTT	19						CAGGTGCGGCCACTTGTTT	19	4	4	1
157	PC-157	tTCCCCTTTCTAAAAGCACTCAGAgggccttttgcttgtgaccctttgagccgccaagaaagggcac	67	7	+	101726450	101726516													PC-157-5p	TCCCCTTTCTAAAAGCACTCAGA	23						TCCCCTTTCTAAAAGCACTCAGA	23	12	12	1
158	PC-158	ttATATGTGGTGTCTACTGTTTatctttcctttttcttctttttaaaaaatatatgggtctagacaccatatattt	76	7	+	119405549	119405624													PC-158-5p	ATATGTGGTGTCTACTGTTT	20						ATATGTGGTGTCTACTGTTT	20	4	4	1
159	PC-159	aatgacgtagcttccccgacattccgtgcccaagatggctGCAGTCGGCAAGGAGAGACGTCgct	65	7	+	127590820	127590884													PC-159-3p	GCAGTCGGCAAGGAGAGACGTC	22						GCAGTCGGCAAGGAGAGACGTC	22	4	4	1
160	PC-160	ttgggggcgacggctcggGACGTCCAGACTCAACTCTCGgccagagctatagactcgagaattgcgtttggacaatcaagagccgcggcccggg	94	7	-	29690684	29690777													PC-160-5p	GACGTCCAGACTCAACTCTCG	21						GACGTCCAGACTCAACTCTCG	21	3	3	1
161	PC-161	ttctaggctggcagctgtagctccagtttgaccctaaggcatatggaagttcccaggcTCGGGGTCGAATTGGAGCTATAGCcactggcttacac	95	7	+	33472573	33472667													PC-161-3p	TCGGGGTCGAATTGGAGCTATAGA	24						TCGGGGTCGAATTGGAGCTATAGA	24	5	8	2
162	PC-162	ttctaggctggcagctgtagctccagtttgaccctaaggcatatggaagttcccaggcTCGGGGTCGAATTGGAGCTATAGCcactggcttacac	95	7	+	33472573	33472667													PC-162-5p	GTAGCTCCAGTTTGACCCTAAGG	23						GTAGCTCCAGTTTGACCCTAAGG	23	5	8	2
163	PC-163	tgtggttcagcgggtTAAGGATCAAGTGTCGTCACTGTgggcggttctggtcactgctgtggcgcagtttcgatccctagcctgggaacttct	93	7	-	35195527	35195619													PC-163-5p	TAAGGATCAAGTGTCGTCACTGT	23						TAAGGATCAAGTGTCGTCACTGT	23	4	7	2
164	PC-164	cggagtgacgcagatcTGTCATGCTGGGGAGTGTAGTGAacgtcgtcatgcttctcactgctccccccggtgtccggctctgtgtcgctgct	92	7	+	36973562	36973653													PC-164-5p	GTCATGCTGGGGAGTGTAGT	20						GTCATGCTGGGGAGTGTAGT	20	3	6	2
165	PC-165	cctgacgctctcagccggcTCGGATTTTATAAAAATGAATTaaaaaaatctccaaacgtctgatctctttttgtgaaacacgataggtttgggaggagttt	101	7	+	43970014	43970114													PC-165-5p	TCGGATTTTATAAAAATGAATT	22						TCGGATTTTATAAAAATGAATT	22	3	3	1
166	PC-166	aGATTGGGAACACTGGAGAACTCTTaattcctcagctctcagggcctctgtgctctcagtgttcccagaaa	71	7	-	4809117	4809187													PC-166-5p	AGATTGGGAACACTGGAGAAC	21						AGATTGGGAACACTGGAGAAC	21	4	9	2
167	PC-167	gactcggcttggatctggcgttgctgtggctgtggtgtaggcCAGCAACTGTAGTTCCAATTTGAccg	68	7	+	52023626	52023693													PC-167-3p	CAGCAACTGTAGTTCCAATTTGA	23						CAGCAACTGTAGTTCCAATTTGA	23	16	27	4
168	PC-168	tctGTCCTTAAAAAGAATGTAGAAGCcactcttttttttttttttttttttgactgt	57	7	-	58861017	58861073													PC-168-5p	GTCCTTAAAAAGAATGTAGAAGC	23						GTCCTTAAAAAGAATGTAGAAGC	23	4	4	1
169	PC-169	gtttatagttttaatagaaagatcatagaggtaaagttgtcatcagagttagcACTTTACCTCTATGGTCTTTCTattaaaactataggg	90	7	-	65024531	65024620													PC-169-3p	ACTTTACCTCTATGGTCTTTCT	22						ACTTTACCTCTATGGTCTTTCT	22	7	7	1
170	PC-170	ctgaattttaggccctcagtcttgattctctgttttgttggtttgacttctgaagtattgcCCAAAACAGAGAATCAAGACTGAgggcctaaaattagg	99	7	+	67896022	67896120													PC-170-3p	TCAAAACAGAGAATCAAGACTGA	23						TCAAAACAGAGAATCAAGACTGA	23	5	5	1
171	PC-171	ctgaattttaggccctcagtcttgattctctgttttgttggtttgacttctgaagtattgcCCAAAACAGAGAATCAAGACTGAgggcctaaaattagg	99	7	+	67896022	67896120													PC-171-5p	AGTCTTGATTCTCTGTTTTGTT	22						AGTCTTGATTCTCTGTTTTGTT	22	4	4	1
172	PC-172	tgtgcaacagcttttcagtttaattagttcctgtttgtttatttttattgtcattactcaAGGAAGTGGATCTGAGAAGATGTTGctat	89	7	-	72353249	72353337													PC-172-3p	AGGAAGTGGATCTGAGAAGATGTTG	25						AGGAAGTGGATCTGAGAAGATGTTG	25	3	3	1
173	PC-173	gtggcatagatgtaacatagtttattttaccattcactccatgaATAAAGCTGCTATGAATATTTGTgtacc	72	7	+	74754866	74754937													PC-173-3p	ATAAAGCTGCTATGAATATTTGT	23						ATAAAGCTGCTATGAATATTTGT	23	7	7	1
174	PC-174	tgctgagtcctgagacatcgctTCTGGTCCAGACACTGTGGAGCtgaagagaccaacacttctcagtgtttgaaccagaagctctgtctgcagaacaatcaacaaag	107	7	-	8642038	8642144													PC-174-3p	TCTCAGTGTTTGAACCAGAAGC	22						TCTCAGTGTTTGAACCAGAAGC	22	4	4	1
175	PC-175	tgctgagtcctgagacatcgctTCTGGTCCAGACACTGTGGAGCtgaagagaccaacacttctcagtgtttgaaccagaagctctgtctgcagaacaatcaacaaag	107	7	-	8642038	8642144													PC-175-5p	TCTGGTCCAGACACTGTGGAGC	22						TCTGGTCCAGACACTGTGGAGC	22	7	7	1
176	PC-176	tctttttaaggattttttttcctaaaaagctattcatcgctcctaaTGAAAGACCAGATCCTTGAAGAAGT	71	7	-	94519850	94519920													PC-176-3p	TGAAAGACCAGATCCTTGAAGAAGT	25						TGAAAGACCAGATCCTTGAAGAAGT	25	3	3	1
177	PC-177	cccctccagaagcccTGATGCCTGGCATTTTGTGTGTgttgtgtgtttctttctccatacacacaaaatgccaggcatcagggcttctggagggaca	97	7	-	96225271	96225367													PC-177-3p	ACACAAAATGCCAGGCATCAGG	22						ACACAAAATGCCAGGCATCAGG	22	4	7	2
178	PC-178	cccctccagaagcccTGATGCCTGGCATTTTGTGTGTgttgtgtgtttctttctccatacacacaaaatgccaggcatcagggcttctggagggaca	97	7	-	96225271	96225367													PC-178-5p	TGATGCCTGGCATTTTGTGTGT	22						TGATGCCTGGCATTTTGTGTGT	22	4	7	2
179	PC-179	ctgtccctccagaagccctgatgcctggcattttgtgtgtatggagaaagaaacacacaacacACACAAAATGCCAGGCATCAGGgcttctggaggggtt	100	7	+	96225271	96225370													PC-179-3p	ACACAAAATGCCAGGCATCAGG	22						ACACAAAATGCCAGGCATCAGG	22	4	7	2
180	PC-180	ctgtccctccagaagccctgatgcctggcattttgtgtgtatggagaaagaaacacacaacacACACAAAATGCCAGGCATCAGGgcttctggaggggtt	100	7	+	96225271	96225370													PC-180-5p	TGATGCCTGGCATTTTGTGTGT	22						TGATGCCTGGCATTTTGTGTGT	22	4	7	2
181	PC-181	tcttacacagctttccagaggtttccagcttataggatattcatatggtagtTCTGTGAACTAGAAACCTCTGGaaagtggtgtacat	88	8	-	120847595	120847682													PC-181-3p	TCTGTGAACTAGAAACCTCTGG	22						TCTGTGAACTAGAAACCTCTGG	22	173	278	6
182	PC-182	tcttacacagctttccagaggtttccagcttataggatattcatatggtagtTCTGTGAACTAGAAACCTCTGGaaagtggtgtacat	88	8	-	120847595	120847682													PC-182-5p	CAGAGGTTTCCAGCTTATAGGA	22						CAGAGGTTTCCAGCTTATAGGA	22	3	3	1
183	PC-183	ttacttttttaagtggctgtacctgcggcatatggaagctcccaggccaggggtcgAGCCACAGCCACTGTAGAAGCaa	79	8	+	14113633	14113711													PC-183-3p	AGCCACAGCCACTGTAGAAGC	21						AGCCACAGCCACTGTAGAAGC	21	4	4	1
184	PC-184	aGCCCTCGGCGTCCCGGGAGGggcgggcggcggtgcccgtcccggggccgcgcgaggcac	60	8	+	42222806	42222865													PC-184-5p	GCCCTCGGCGTCCCGGGAGG	20						GCCCTCGGCGTCCCGGGAGG	20	8	14	3
185	PC-185	taataacccaagtgccaTCATAAGACAATTGGATTGAGAaaatgtgatgtatcttcttcttaatccagttgtctattgaggggcacttgagttgctt	97	8	+	60904137	60904233													PC-185-5p	TCATAAGACAATTGGATTGAGA	22						TCATAAGACAATTGGATTGAGA	22	9	18	3
186	PC-186	aatattttctctctTCAGTAGGTTGCCTTTTCATTttgttgatttctggtgttgtgcagagggtagcatttttaagagaaaaattga	87	8	+	62674984	62675070													PC-186-5p	TCAGTAGGTTGCCTTTTCATT	21						TCAGTAGGTTGCCTTTTCATT	21	3	3	1
187	PC-187	acaactcacatgtCAGCAATTTATTTTCCAGTGAttgtggaatgaattatcactggaaagtttattgttaacctgtgagtcat	83	8	-	8361878	8361960													PC-187-5p	CAGCAATTTATTTTCCAGTGA	21						CAGCAATTTATTTTCCAGTGA	21	4	4	1
188	PC-188	ctgctgggccaccgtgaagatgatgtgactccGTATATGATTTTCTTTAAGGATggcttagaaa	64	8	+	95573778	95573841													PC-188-3p	ATATGATTTTCTTTAAGGAT	20						ATATGATTTTCTTTAAGGAT	20	3	6	2
189	PC-189	gctgaggcacctggagaggctgtacctggaccacaacaacctgacccggaTGCCTGGCCCACTGCCTCGATC	72	9	-	70899914	70899985	9	-	70984367	70984438									PC-189-3p	TGCCTGGCCCACTGCCTCGATC	22						TGCCTGGCCCACTGCCTCGATC	22	3	3	1
190	PC-190	gagatcttaggattttCATTAGTTGTTCATGCTGTTTTattcctttgaaggtggtctggacaatgtggaatactatgatatt	82	9	-	100305143	100305224													PC-190-5p	CATTAGTTGTTCATGCTGTTTT	22						CATTAGTTGTTCATGCTGTTTT	22	5	5	1
191	PC-191	gccgccggtagGACGGGGTAGAGAGGAGGCGGCTgtccctcgctcaccccgtttctccggcttc	64	9	+	122285101	122285164													PC-191-5p	GACGGGGTAGAGAGGAGGCGGCT	23						GACGGGGTAGAGAGGAGGCGGCT	23	3	3	1
192	PC-192	accgccttcctcctgccctggagccgcagcgcctgcaacgtgaatggagcGTTGGCTCCTGGGCAGAAGCGgcact	76	9	-	136311136	136311211													PC-192-3p	GTTGGCTCCTGGGCAGAAGCG	21	GTTGGCTCCTGGGCAGAAGCG	21	3.45222	3.45222	1
193	PC-193	ccctgggtagcagcatcagtatccacaatattgatgGATGCTGATGCTGCTACCACAaga	60	9	+	136390244	136390303													PC-193-3p	GATGCTGATGCTGCTACCACA	21	GATGCTGATGCTGCTACCACA	21	4.60296	8.05517	2
194	PC-194	gctcggcccctcccgttctctccttcctgctccgCAGCCTGGCTTCTCCTGACATGGCatggagcgtggcctgtcagaaggtcgggtagcagaacaggcagagccccgagaggagctg	118	9	+	146804700	146804817													PC-194-5p	CAGCCTGGCTTCTCCTGACATGGC	24						CAGCCTGGCTTCTCCTGACATGGC	24	6	6	1
195	PC-195	agtttcaactaatagtgtcagtggctcttactgtagctctgctcagtgactgcagCAGGGTTATAGGAAGAGACTACTgatttttagagctgaaagg	97	9	-	151841323	151841419													PC-195-3p	CAGGGTTATAGGAAGAGACTACT	23	CAGGGTTATAGGAAGAGACTACT	23	3.45222	3.45222	1
196	PC-196	gtgggtcgagctggcacgcccgcggactaaagcccgagagcataGTGTGGGGACGAGCCGGCTCTgccatt	71	9	-	152062080	152062150													PC-196-3p	GTGTGGGGACGAGCCGGCTCT	21	GTGTGGGGACGAGCCGGCTCT	21	3.45222	3.45222	1
197	PC-197	atagcacttgtgtttgtttttgtttcatttgtggacAAAGACTTAGATACAAGTGCAAA	59	9	+	30092201	30092259													PC-197-3p	AAAGACTTAGATACAAGTGCAA	22						AAAGACTTAGATACAAGTGCAA	22	4	15	4
198	PC-198	gtatatggtcattaccaaggctcttagaatgcagtttctcatTAGCTGTGGACATGACCATAAAa	65	9	+	30096498	30096562													PC-198-3p	TAGCTGTGGACATGACCATAAAA	23						TAGCTGTGGACATGACCATAAAA	23	4	9	2
199	PC-199	gtatatggtcattaccaaggctcttagaatgcagtttctcatTAGCTGTGGACATGACCATAAAa	65	9	+	30096498	30096562													PC-199-5p	TATGGTCATTACCAAGGCTCTT	22						TATGGTCATTACCAAGGCTCTT	22	4	4	1
200	PC-200	gcAAGCTCAGCTCTGAAGTGCAGAggctgtttgcacttcctctgcacttgaagctgagactgaa	64	9	+	31594000	31594063													PC-200-5p	AAGCTCAGCTCTGAAGTGCAGA	22						AAGCTCAGCTCTGAAGTGCAGA	22	4	4	1
201	PC-201	cTAAGGAATTTAAAGTGAAAACaatttttaagaaattttcattttaatattcctaat	57	9	-	37556595	37556651													PC-201-5p	TAAGGAATTTAAAGTGAAAAC	21						TAAGGAATTTAAAGTGAAAAC	21	5	5	1
202	PC-202	ccgctcTCCCACCCCGGCCTCGCCTCCTCcccctcccagggaagggccatggtgcgggttggggtggggcagact	75	9	-	65515968	65516042													PC-202-5p	TCCCACCCCGGCCTCGCCTCCTC	23	TCCCACCCCGGCCTCGCCTCCTC	23	4.60296	14.9596	4
203	PC-203	tccaaagtgggagggaggggaatggacttactgccttctccAATTTCTTCTGCTCTCTCACTTTttc	67	9	-	70926996	70927062													PC-203-3p	AATTTCTTCTGCTCTCTCACTTT	23						AATTTCTTCTGCTCTCTCACTTT	23	3	3	1
204	PC-204	aatgagagaggtcaggaTCTGTCCTGGATGGAGAAGAGAggctgagttctaacctctccctcttctaaccaggacacctgcatccccagcccctctctt	99	9	+	70950230	70950328													PC-204-5p	TCTGTCCTGGATGGAGAAGAGA	22						TCTGTCCTGGATGGAGAAGAGA	22	3	3	1
205	PC-205	gagcggcgagcccggatctgagcctggggagcagcggtcagctTCTGAGGCCCTGATTCGGGACcgagccgagg	74	9	-	71819058	71819131													PC-205-3p	TCTGAGGCCCTGATTCGGGAC	21						TCTGAGGCCCTGATTCGGGAC	21	3	3	1
206	PC-206	aaatttgctgtgtacagtgtagagaaactctaatagaCGTCTACGCTAGTTCACTAGtagcagaggg	67	9	-	73446585	73446651													PC-206-3p	CGTCTACGCTAGTTCACTAG	20						CGTCTACGCTAGTTCACTAG	20	3	3	1
207	PC-207	ggtaaagtcttaagtttcatcttatgaatctttatgtacttaggtgctaaattaaagtctATTGAAGAACTTAGGAATTTGAAT	84	9	-	79560694	79560777													PC-207-3p	ATTGAAGAACTTAGGAATTTGAAT	24						ATTGAAGAACTTAGGAATTTGAAT	24	3	3	1
208	PC-208	ttctcattccttcagTGTTGAAACACTCTGTTGAACcagattacagaaagttcactggagttttgtttcaacattgcaagaatgataa	88	9	-	80898407	80898494													PC-208-5p	TGTTGAAACACTCTGTTGAAC	21						TGTTGAAACACTCTGTTGAAC	21	3	3	1
209	PC-209	gccctgtagataggttcatctgtgccatattttagattcaacaaataagtgATAAAATATGGCACAGATGAACctatctgcagaaa	86	9	-	83561696	83561781													PC-209-3p	ATAAAATATGGCACAGATGAAC	22	ATAAAATATGGCACAGATGAAC	22	13.8089	13.8089	1	ATAAAATATGGCACAGATGAAC	22	15	15	1
210	PC-210	acactatgtttctattgggacagtgctattaGAGATGTCCTGGTGAGGAATACAgaat	58	9	+	85627152	85627209													PC-210-3p	GAGATGTCCTGGTGAGGAATACA	23						GAGATGTCCTGGTGAGGAATACA	23	4	4	1
211	PC-211	ggggggatgctgctgggaggctgccgggcgccgggagggcctgctgtgtctgccccccgcTCTCCCCGCCCCCGCAGTACCCcggcgtggcccaga	96	10	+	17260153	17260248	10	+	17384860	17384955									PC-211-3p	TCTCCCCGCCCCCGCAGTACCC	22						TCTCCCCGCCCCCGCAGTACCC	22	3	3	1
212	PC-212	gcagcagagagcgggcacccgggagcgtagacgataatgcaaagtgcTATGTTCCTGACTGTCCATCAcgactgcgga	78	10	-	2687927	2688004													PC-212-3p	TATGTTCCTGACTGTCCATCA	21						TATGTTCCTGACTGTCCATCA	21	3	3	1
213	PC-213	ctctgagctactttgctgtattcctgaaattcgtatgaatcagttcaattgaTACGAATTTCAGGAATACAGCAaagtggttcattc	87	10	-	28806947	28807033													PC-213-3p	TACGAATTTCAGGAATACAGCA	22	TACGAATTTCAGGAATACAGCAA	23	3.45222	3.45222	1	TACGAATTTCAGGAATACAGCA	22	4	7	2
214	PC-214	accactttgctgtattcctgaaattcgtatcaattgaactgattcaTACGAATTTCAGGAATACAGCAaagtagc	75	10	+	28806953	28807027													PC-214-3p	TACGAATTTCAGGAATACAGCA	22	TACGAATTTCAGGAATACAGCAA	23	3.45222	3.45222	1	TACGAATTTCAGGAATACAGCA	22	4	7	2
215	PC-215	tcagcagcacagcatagcactgtcccgtggtcacactcatcctggctctaccacttccTGGCTGTGTGACCTCAGGCAGAtgcttagcttctctgtgcc	99	10	+	29170069	29170167													PC-215-3p	TGGCTGTGTGACCTCAGGCAGA	22	TGGCTGTGTGACCTCAGGCAGA	22	12.6581	12.6581	1
216	PC-216	tttgcttctcctcttcctttcagaccgaaaaggacataATCTTACGGGAGGACTTGGAGGAGctgc	66	10	-	30713833	30713898													PC-216-3p	ATCTTACGGGAGGACTTGGAGGAG	24	ATCTTACGGGAGGACTTGGAGGAG	24	3.45222	3.45222	1
217	PC-217	caatttttaaattgttctttggtgtttcaacagcgatttTGAGTTCTGAAAGACGGGAGAaatttgagaggga	73	10	+	34804995	34805067													PC-217-3p	TGAGTTCTGAAAGACGGGAGA	21						TGAGTTCTGAAAGACGGGAGA	21	6	6	1
218	PC-218	acccctgcagaggaccacagggactctgcatttcatcctggaATCGGAGTCATTGGTTCTCTCCtggtgt	70	10	+	47412807	47412876													PC-218-3p	ATCGGAGTCATTGGTTCTCTCC	22						ATCGGAGTCATTGGTTCTCTCC	22	3	3	1
219	PC-219	tgaggagttccctggtagctcagccagttaaggatcTGAAGTTGTCATTGCTGTGGCTCTgctttactgctgtggcaagtgttcagtccctggcccaggaacttcaca	108	10	-	49129960	49130067													PC-219-5p	TGAAGTTGTCATTGCTGTGGCTCT	24						TGAAGTTGTCATTGCTGTGGCTCT	24	3	3	1
220	PC-220	agctcagatctggtgttgctgttgctgtggctgtggcatacgCCGGCAACTGCAGATCTGATTCG	65	10	-	50241266	50241330													PC-220-3p	CCGGCAACTGCAGATCTGATTCG	23	CCGGCAACTGCAGATCTGATTCG	23	20.7133	50.6325	3	CCGGCAACTGCAGATCTGATTCG	23	17	49	5
221	PC-221	tGGGATCAGTTTTAAATATATCtcatatgtaaatgtagttaagattgttgagatgatcata	61	10	+	60495356	60495416													PC-221-5p	GGGATCAGTTTTAAATATATC	21						GGGATCAGTTTTAAATATATC	21	3	3	1
222	PC-222	agagaggaggaaggggtgcagggcgtgcgcggggttgagccctccctcgcggcCCCCCCGCGGTCCTCCTCCgccg	76	10	+	61586467	61586542													PC-222-3p	CCCCCGCGGTCCTCCTCCG	19						CCCCGCGGTCCTCCTCCG	18	5	94	14
223	PC-223	agagaggaggaaggggtgcagggcgtgcgcggggttgagccctccctcgcggccccCCCGCGGTCCTCCTCCGCcg	76	10	+	61586469	61586544													PC-223-3p	CCCGCGGTCCTCCTCCGC	18	CCCGCGGTCCTCCTCCGC	18	8.05517	69.0444	14
224	PC-224	gttttgataggacgcctgtttagatttctttctgtAGATAGAACTATAAAGGCAGTagtgttaacgt	67	10	+	72149336	72149402													PC-224-3p	AGATAGAACTATAAAGGCAGT	21						AGATAGAACTATAAAGGCAGT	21	4	4	1
225	PC-225	tgccttctTATCCCCATGGAGTCTGTTGCcctgggagccctggctccgaagcgtctgtcggggaagcaggctctggggattaacgaagact	91	12	+	56359128	56359218	12	+	56642227	56642317									PC-225-5p	TATCCCCATGGAGTCTGTTGC	21						TATCCCCATGGAGTCTGTTGC	21	8	24	5
226	PC-226	gcaggccgggtgtTATGGGGACGTGGTTAGGTCtaccctgcctgtgcgtttcagtggtacgacccctcccccgtccccgttggatgcaggctg	93	12	+	12449756	12449848													PC-226-5p	TATGGGGACGTGGTTAGGTC	20						TATGGGGACGTGGTTAGGTC	20	3	3	1
227	PC-227	ACATGGATCTCTTGGCTTTTGAGcggaagctggaccagaccattgctcgaaagcggatggagatccagga	70	12	+	15716395	15716464													PC-227-5p	ACATGGATCTCTTGGCTTTTGAG	23						ACATGGATCTCTTGGCTTTTGAG	23	4	4	1
228	PC-228	agtgggTTAGGGATCTGCCATTGCCACTgctttggctctggttactgctgtggcacaggttcgatccctcatccagg	77	12	-	15767023	15767099													PC-228-5p	TTAGGGATCTGCCATTGCCACT	22						TTAGGGATCTGCCATTGCCACT	22	5	5	1
229	PC-229	cagggggaacagggACGGGATTGTAAAGGCAGAGCGggcgattcccccacgccttgcctttacagacccgtccctgttccccact	85	12	-	21149657	21149741													PC-229-5p	ACGGGATTGTAAAGGCAGAGCG	22						ACGGGATTGTAAAGGCAGAGCG	22	8	23	4
230	PC-230	tcttctttgcttcccggttcctgcgttaccgtctggaaaggCAGGGCTTGGGGAGCAGAGAGAg	64	12	-	2116177	2116240													PC-230-3p	CAGGGCTTGGGGAGCAGAGAGA	22						CAGGGCTTGGGGAGCAGAGAGA	22	14	14	1
231	PC-231	aaaggggatccctttacctccaagtcggttctcgggtgtgaggggtggtcgcggggtaTTCCCGGCCAACGCACCAAatgaaaaggccaggagaaggaaaatccccctc	109	12	-	24395030	24395138													PC-231-3p	TTCCCGGCCAACGCACCAA	19						TTCCCGGCCAACGCACCAA	19	3	3	1
232	PC-232	ccggggggcagggacaggtgacctggggatTCAGGATGAGACTCAAGGGGCAggcagtccttcctgacccttgactcaccccacaggttcctggtacccagcttccagc	109	12	+	24929838	24929946													PC-232-5p	TCAGGATGAGACTCAAGGGGCA	22						TCAGGATGAGACTCAAGGGGCA	22	3	3	1
233	PC-233	caattgacttttcctttttcggctaggaacacctgcTGAAGGAAGGACTGGCTTGGCtg	59	12	-	26130920	26130978													PC-233-3p	TGAAGGAAGGACTGGCTTGGC	21						TGAAGGAAGGACTGGCTTGGC	21	3	3	1
234	PC-234	ttcctgctgagcTACAACGAGAACTCCAAGAATTTatgtctttaacaaagtcctgggagttcccgttgtggctcagtagtaa	82	12	+	37336064	37336145													PC-234-5p	TACAACGAGAACTCCAAGAATTT	23						TACAACGAGAACTCCAAGAATTT	23	9	12	2
235	PC-235	tcttCCGAGCTCACTTGTGGCAGAAGAtccacgagagcatcgttatggacttgtgtcaggtaggctggaatt	72	12	-	50207611	50207682													PC-235-5p	CCGAGCTCACTTGTGGCAGAAGA	23						CCGAGCTCACTTGTGGCAGAAGA	23	3	3	1
236	PC-236	catgtcactgctgtggcacgggttcgatccctggtgtgggcacttttgcattccgtgaCCACCAGGGATCAAACCTGTGCcacagcagagacctg	95	12	-	50741457	50741551													PC-236-3p	CCACCAGGGATCAAACCTGTGC	22						CCACCAGGGATCAAACCTGTGC	22	5	5	1
237	PC-237	catgtcactgctgtggcacgggttcgatccctggtgtgggcacttttgcattccgtgaCCACCAGGGATCAAACCTGTGCcacagcagagacctg	95	12	-	50741457	50741551													PC-237-5p	CACGGGTTCGATCCCTGGTGTGGGC	25						CACGGGTTCGATCCCTGGTGTGGGC	25	4	4	1
238	PC-238	cttgtggggagtgggcagaggttgggaggacctgaccttggccTTCTCTCCTTTGCTCTCTCAGccatcgt	71	12	-	54154199	54154269													PC-238-3p	TTCTCTCCTTTGCTCTCTCAG	21						TTCTCTCCTTTGCTCTCTCAG	21	3	3	1
239	PC-239	TGATTCTTCCTGACGATCAGCgctttttatcagagtcttcacggttagaaagctgttgttgtagggaagacgt	73	12	+	56170158	56170230													PC-239-5p	TGATTCTTCCTGACGATCAGC	21						TGATTCTTCCTGACGATCAGC	21	3	3	1
240	PC-240	gcagggcagtgaagatgCAGGCAGCACTCTCAAGTCAGGtccctgagcgggcgctcacatctgcctggaccctgctgcctagaccttcagtgtccttg	98	12	-	63048645	63048742													PC-240-5p	CAGGCAGCACTCTCAAGTCAGG	22						CAGGCAGCACTCTCAAGTCAGG	22	3	3	1
241	PC-241	ttcttctcacaccatagttattaccctcggtggtattttacaagtgaactaagtttgtaAAACACCACAGGGGGTAGTAATtaaggtgtgaggatca	97	13	-	137629159	137629255	13	-	137656279	137656375									PC-241-3p	AAACACCACAGGGGGTAGTAAT	22	AAACACCACAGGGGGTAGTAAT	22	3.45222	3.45222	1
242	PC-242	ggagggtgcccatggctgcctcctaagagccaggTGAGGGCAGCGAGCACAGACGcccttccaggaggccggtgccctctgccctctcctggcgtgcggtggccagcccagcccc	115	13	+	139847442	139847556													PC-242-5p	TGAGGGCAGCGAGCACAGACG	21	TGAGGGCAGCGAGCACAGACG	21	4.60296	4.60296	1
243	PC-243	tgcatgtgtgacaggtATTCTGTTAGAAAAATGCAAGAatgctataaaatcttgtgtttttctaacgggaatactagtcacatgtttt	88	13	-	184673736	184673823													PC-243-5p	ATTCTGTTAGAAAAATGCAAGA	22	ATTCTGTTAGAAAAATGCAAGA	22	11.5074	11.5074	1
244	PC-244	gtagcagaatcaccatgattcttcagaggctcttcagactgtcctctgtcATTCAGTCTGCAGTCTCGGTCTCTttgaggagaaacattggtgttacagcggt	103	13	-	193907792	193907894													PC-244-3p	ATTCAGTCTGCAGTCTCGGTCTCT	24	ATTCAGTCTGCAGTCTCGGTCTCT	24	3.45222	3.45222	1
245	PC-245	gccgtggcctcgTTCAAGTAACCCAGGATAGGCTGtgcaggtcccaaggggcctattcttggttacttgcacgcggacgcggg	83	13	+	24354168	24354250													PC-245-5p	TTCAAGTAACCCAGGATAG	19	TTCAAGTAACCCAGGATAG	19	4.60296	134.636	9
246	PC-246	gaatctgagctgcagctgtgagtggcagtgctagatcctttaacccACTGCACTAGGCTGGAGCTCAgactt	72	13	-	54360632	54360703													PC-246-3p	ACTGCACTAGGCTGGAGCTCA	21	ACTGCACTAGGCTGGAGCTCA	21	4.60296	4.60296	1
247	PC-247	tggcattgctgcaagctAGGGTCTAGGTCGCAGATACAGCttggttctggtgttgctgtggttgtggcatagacctcagctgcagctctgatt	93	13	+	78469340	78469432													PC-247-5p	AGGGTCTAGGTCGCAGATACAG	22	AGGGTCTAGGTCGCAGATACAG	22	4.60296	4.60296	1
248	PC-248	actcaggacttcccatgTGGCTCACAACATAACTACTCGgcattgcttctacagtggctgtggctcgacccctggctcgggaacttcctgttg	93	13	-	8400712	8400804													PC-248-5p	TGGCTCACAACATAACTACTCG	22	TGGCTCACAACATAACTACTCG	22	8.05517	14.9596	3
249	PC-249	cagaggtggTTCAGATCTGGTGTTGCTGTTGCTctggcgtaggctggcggctacagctctgatttgacccctagc	75	13	+	89859528	89859602													PC-249-5p	TTCAGATCTGGTGTTGCTGTTGCT	24	TTCAGATCTGGTGTTGCTGTTGCT	24	4.60296	4.60296	1
250	PC-250	atcgctggggagctgggggaggggtcgccttcctgccctacccaggactccgggtgcgacCGCTCCTCTATCTCTCCAGCCCa	83	14	+	66025359	66025441	14	+	66081989	66082071									PC-250-3p	CGCTCCTCTATCTCTCCAGCCC	22	CGCTCCTCTATCTCTCCAGCCC	22	3.45222	3.45222	1
251	PC-251	ctgggctgcgtccACAGGCACGGCTGGTTTGAGCattttaactgaattgccaaaccagttgtgcctgtagacacaaccttt	81	14	+	133225031	133225111													PC-251-3p	CCAAACCAGTTGTGCCTGTAG	21						CCAAACCAGTTGTGCCTGTAG	21	6	15	3
252	PC-252	ctgggctgcgtccACAGGCACGGCTGGTTTGAGCattttaactgaattgccaaaccagttgtgcctgtagacacaaccttt	81	14	+	133225031	133225111													PC-252-5p	ACAGGCACGGTTGGTTTGAGC	21						ACAGGCACGGTTGGTTTGAGC	21	30	40	2
253	PC-253	atagctggggcgggggtctgagggctggcccagtgtggctgactgcCCTCCTTCACCCCTCAGCAGA	67	14	+	32089195	32089261													PC-253-3p	CCTCCTTCACCCCTCAGCAGA	21	CCTCCTTCACCCCTCAGCAGA	21	3.45222	3.45222	1
254	PC-254	ttagtgagtaggatctgtgggggaggaggtgggagttccttgctTCTCCCCCAACCCTCCTCCACAca	68	14	+	35722001	35722068													PC-254-3p	TCTCCCCCAACCCTCCTCCACA	22	TCTCCCCCAACCCTCCTCCACA	22	4.60296	4.60296	1	TCTCCCCCAACCCTCCTCCACA	22	12	15	2
255	PC-255	cctgtctGGGATCAGTTTTAAATATATCtcgtatgtaaatgtagttaagattgtcgagatgat	63	14	+	44087530	44087592													PC-255-5p	GGGATCAGTTTTAAATATATC	21						GGGATCAGTTTTAAATATATC	21	3	3	1
256	PC-256	ttcggccctgtgtttgtgaattccgcattcgcagatccgcccaaccgcagatggcctctcCGCGGTTGGGAGAATCTGTGGATgcagaacccgcagattaagaagtcagg	110	14	-	45524610	45524719													PC-256-3p	CGCGGTTGGGAGAATCTGTGGAT	23	CGCGGTTGGGAGAATCTGTGGAT	23	4.60296	4.60296	1
257	PC-257	CAATCCCTCAGGGCTGTAGAGAggcaaggtgtggtttctgcccaccacccacctcactgcctcccaacagccctcgggggac	82	14	-	54027068	54027149													PC-257-5p	CAATCCCTCAGGGCTGTAGAGA	22						CAATCCCTCAGGGCTGTAGAGA	22	3	3	1
258	PC-258	ccctctgaccttgctctgagaaagtcTGCGGGTGAGACGGAAGAACacgtgggcagtgaccttgagtgttgttccctccttacccccagccacagataagaaagattt	108	14	+	61197975	61198082													PC-258-5p	TGCGGGTGAGACGGAAGAAC	20	TGCGGGTGAGACGGAAGAAC	20	5.7537	5.7537	1	TGCGGGTGAGACGGAAGAAC	20	8	12	2
259	PC-259	ccttgtggctctgcaggttaAGGATCCCACATTATCACTGCTgtggctctgattacagcagtggtatggtgtgatccctggcctgagaacttctacatgc	100	14	-	83080881	83080980													PC-259-5p	AGGATCCCACATTATCACTGCT	22						AGGATCCCACATTATCACTGCT	22	4	4	1
260	PC-260	cccctggggaTCCCCAGCTTTCTCAGATCCCctagatctttctgggatcctgagtaaggctgggaactcctcagtct	77	14	+	94928311	94928387													PC-260-5p	TCCCCAGCTTTCTCAGATCCC	21	TCCCCAGCTTTCTCAGATCCC	21	1737.62	2136.92	16	TCCCCAGCTTTCTCAGATCCC	21	513	656	10
261	PC-261	ttagtatccaagctaTGCCTGAATTCTGAAAAGTAAGCatactttttgagcttactttgaagattactcagggaatgagcttggatacatt	91	15	-	120637519	120637609													PC-261-5p	TGCCTGAATTCTGAAAAGTAAGC	23	TGCCTGAATTCTGAAAAGTAAGC	23	21.864	41.4266	4
262	PC-262	ggtgggccagggcagcaggtgggagcaagccgacccgcattcccgggaaaggttcacgtcTCACCGTGGCCCTGATCCCACTagg	85	15	-	129452182	129452266													PC-262-3p	TCACCGTGGCCCTGATCCCACT	22	TCACCGTGGCCCTGATCCCACT	22	5.7537	5.7537	1
263	PC-263	gcagggcccccttcttactgccgttgatgtgttttgggggaccaggcaggtgtaggttggTTCCCCATCCATCAGACGGCGCTaagctccgggttccgtc	100	15	-	149958419	149958518													PC-263-3p	TTCCCCATCCATCAGACGGCGCT	23	TTCCCCATCCATCAGACGGCGCT	23	3.45222	3.45222	1
264	PC-264	ggggcatgggccagctccACGTGGACAGCAGGATGCTATGAgctgtgtattagctcaagtctcctcgcggaccacggggctgctggttctgcaat	95	15	+	37085990	37086084													PC-264-5p	ACGTGGACAGCAGGATGCTATGA	23	ACGTGGACAGCAGGATGCTATG	22	3.45222	6.90444	2
265	PC-265	ttaaccactgagccaTGACGGGAACTCCTTACCATTCagattttagaaaatgactaggttgggagttcctgttgtggctcagtggtaac	89	15	+	81532568	81532656													PC-265-3p	ACTAGGTTGGGAGTTCCTGTTGT	23	ACTAGGTTGGGAGTTCCTGTTGT	23	66.7429	94.3606	6
266	PC-266	ttaaccactgagccaTGACGGGAACTCCTTACCATTCagattttagaaaatgactaggttgggagttcctgttgtggctcagtggtaac	89	15	+	81532568	81532656													PC-266-5p	TGACGGGAACTCCTTACCATTC	22	TGACGGGAACTCCTTACCATTC	22	203.681	344.071	4
267	PC-267	aaagggaacacagatcatgttcaataaacgcagtggcttattagtGATTGATCTTGTGTTCCTGAg	66	16	+	26742299	26742364	16	-	26635627	26635692									PC-267-3p	GATTGATCTTGTGTTCCTGA	20						GATTGATCTTGTGTTCCTGA	20	3	3	1
268	PC-268	ggagattattaaaaatacagattcttgggccccacccccggaaactgtgaatcagtaagtAGATCTGGGGTAGGGCCTGGGAatttgtatttttaaacaaggaacttcagg	111	16	-	18457224	18457334													PC-268-3p	AGATCTGGGGTAGGGCCTGGGA	22						AGATCTGGGGTAGGGCCTGGGA	22	3	3	1
269	PC-269	aCTTATGTTTGTTTTTAAAACATGcatgtatttaacgattttatcatagtattgtcatggaaaaaataaatatattt	77	16	-	25647416	25647492													PC-269-5p	CTTATGTTTGTTTTTAAAACATG	23						CTTATGTTTGTTTTTAAAACATG	23	6	6	1
270	PC-270	ccagggtgtggaaaggctggtctccggtcaggggatgaggacaggcttgaactgaggttgAAGCGTGTCCTTGATCCTTAAGcagagccatgagaccaattcttcgttgtcatcttttt	119	16	-	3988867	3988985													PC-270-3p	AAGCGTGTCCTTGATCCTTAAG	22						AAGCGTGTCCTTGATCCTTAAG	22	3	3	1
271	PC-271	cttgtgcaggctgtgccctacacaactcaagggggcatcattcacttcatagtctctgtgAATGATGCCCCTTAGAGTTGAGcagtgcatgagctgtacaactg	104	17	+	40383040	40383143	17	-	40251031	40251134									PC-271-3p	AATGATGCCCCTTAGAGTTGAG	22						AATGATGCCCCTTAGAGTTGAG	22	3	3	1
272	PC-272	catttaatacacAATAAGATGAACAGCTGTATACCtattgaaaaccaagcttttttaaaaataggtatgcagatgttcatcttattgtgtattaa	95	17	-	15855768	15855862													PC-272-5p	AATAAGATGAACAGCTGTATACC	23						AATAAGATGAACAGCTGTATACC	23	3	3	1
273	PC-273	tgagccAGCAGGCTGGAAACTCTCAGGCaggagctgaggctgccagtctgcaggtgga	58	17	+	61151454	61151511													PC-273-5p	AGCAGGCTGGAAACTCTCAGGC	22						AGCAGGCTGGAAACTCTCAGGC	22	3	3	1
274	PC-274	ctccatgggttaaggacccggTATGGTCACTGCTGTGACACGGgttggatcttcctatgccacagcagtgacaatgccaggtccttcaccaggaacttccacatg	105	17	+	65754689	65754793													PC-274-5p	TATGGTCACTGCTGTGACACGG	22						TATGGTCACTGCTGTGACACGG	22	24	45	5
275	PC-275	gtggcctgggatgggctacgggctgtccaggggagtggctgcggccCCCGACCTCCCGTAGCTCACTttcagcacc	76	17	-	68969607	68969682													PC-275-3p	CCCGACCTCCCGTAGCTCACT	21						CCCGACCTCCCGTAGCTCACT	21	259	749	18
276	PC-276	gtggcctgggatgggctacgggctgtccaggggagtggctgcggccCCCGACCTCCCGTAGCTCACTttcagcacc	76	17	-	68969607	68969682													PC-276-5p	ATGGGCTACGGGCTGTCCAGG	21						ATGGGCTACGGGCTGTCCAGG	21	14	44	7
277	PC-277	ctccgtggAGGGACCCTGGGCAGTAATTTGCcttctgtgcctgagcaaaacctgcccagggaggccagccacgtca	76	17	-	68975338	68975413													PC-277-5p	AGGGACCCTGGGCAGTAATTTGC	23						AGGGACCCTGGGCAGTAATTTGC	23	4	4	1
278	PC-278	cccggtggggtgggctgcagcagctcccagggagatgccgcctgcccagcccttctggCGTCTCTCTGCTAGGGGTTCTGTgcccccctccccca	95	17	-	68977029	68977123													PC-278-3p	CGTCTCTCTGCTAGGGGTTCTGT	23						CGTCTCTCTGCTAGGGGTTCTGT	23	11	14	2
279	PC-279	ctgcccacctgcCATGGTCACCTGTGGTTCTaattctgacccacgttgacctagccagctgggatg	66	17	-	68979017	68979082													PC-279-5p	CATGGTCACCTGTGGTTCT	19						CATGGTCACCTGTGGTTCT	19	23	29	2
280	PC-280	gttctgtcactttgcctgtgtcagcaggtggaagcctcatcagacattaaatattCAACGTGCTGACTGCGGCAGAgggaaggca	85	17	-	68990638	68990722													PC-280-3p	CAACGTGCTGACTGCGGCAGA	21						CAACGTGCTGACTGCGGCAGA	21	67	130	9
281	PC-281	gctgcggttcCCACCAGAAAGAGACTGTAGGggaaggtatcctcaaggtttcacccgacatgcttctttctgtgagaactgcctc	85	X	+	101049123	101049207	X	+	101055811	101055895	X	+	101062500	101062584	X	+	101069159	101069243	PC-281-5p	CCACCAGAAAGAGACTGTAGG	21						CCACCAGAAAGAGACTGTAGG	21	5	5	1
282	PC-282	ctgcggttcCCACCAGAAAGAGACTGTAGGGgaaggtatcctcaaggtttcacccgacatgcttctttctgtgagaactgcct	83	X	+	101049124	101049206	X	+	101055812	101055894	X	+	101062501	101062583	X	+	101069160	101069242	PC-282-5p	CCACCAGAAAGAGACTGTAGGG	22	CCACCAGAAAGAGACTGTAGGG	22	3.45222	3.45222	1
283	PC-283	cagagacctcactggtttcctggagcagcaggttccggatgggaggccgagctcagacccTGCTGCTCCGTGCAACCAGCAagttctctgtgc	93	X	-	133037806	133037898	X	-	133124458	133124550									PC-283-3p	TGCTGCTCCGTGCAACCAGCA	21	TGCTGCTCCGTGCAACCAGCA	21	8.05517	12.6581	2	TGCTGCTCCGTGCAACCAGC	20	6	11	2
284	PC-284	cgaacagagacctCACTGGTTTCCTGGAGCAGCAGgttccggatgggaggccgagctcagaccctgctgctccgtgcaaccagcaagttctctgtg	96	X	-	133037807	133037902	X	-	133124459	133124554									PC-284-5p	CACTGGTTTCCTGGAGCAGCAGG	23	CACTGGTTTCCTGGAGCAGCAG	22	11.5074	31.07	5	CACTGGTTTCCTGGAGCAGCAGG	23	7	23	4
285	PC-285	ttcagaggggtcgaagcaaggatgtggggggctagtggtgcagcctctattaGACCCCACCTCTTTGCTTCCAGTcccttctggg	85	X	-	105274829	105274913													PC-285-3p	GACCCCACCTCTTTGCTTCCAGT	23	GACCCCACCTCTTTGCTTCCAGT	23	8.05517	13.8089	2	TAGACCCCACCTCTTTGCTTCCA	23	5	5	1
286	PC-286	cccgtaaggagagactgcagctgagatccagcagaagcaaaaacaccagctcagccacggCTGGATCTCAGCTGCAGTCTCTctttgcgggatg	94	X	-	115924647	115924740													PC-286-3p	CTGGATCTCAGCTGCAGTCTCT	22						CTGGATCTCAGCTGCAGTCTCT	22	4	4	1
287	PC-287	cccgcaaagagagactgcagctgagatccagccgtggctgagctggtgtttttgcttctgCTGGATCTCAGCTGCAGTCTCTccttacgggcta	94	X	+	115924650	115924743													PC-287-3p	CTGGATCTCAGCTGCAGTCTCT	22						CTGGATCTCAGCTGCAGTCTCT	22	4	4	1
288	PC-288	acgacgggAACTCCATGGTTCGCTTGATCTttaaagcccttagatctaaagcggactgtggaggactcgtatc	73	X	-	120763048	120763120													PC-288-3p	TCTAAAGCGGACTGTGGAGGACT	23	TCTAAAGCGGACTGTGGAGGACT	23	3.45222	3.45222	1	TCTAAAGCGGACTGTGGAGGACT	23	3	3	1
289	PC-289	acgacgggAACTCCATGGTTCGCTTGATCTttaaagcccttagatctaaagcggactgtggaggactcgtatc	73	X	-	120763048	120763120													PC-289-5p	AACTCCATGGTTCGCTTGATCT	22	AACTCCATGGTTCGCTTGATCT	22	9.20591	9.20591	1	AACTCCATGGTTCGCTTGATCT	22	5	8	2
290	PC-290	gcaGGACTTCCCGTGTGGCTCACAACAtaactactcggcattgcttctgcagtggctgtggctcgacccctagctcgggaacttcca	87	X	-	122579694	122579780													PC-290-5p	GGACTTCCCGTGTGGCTCACAACA	24	GGACTTCCCGTGTGGCTCACAACA	24	4.60296	4.60296	1
291	PC-291	gcaGGACTTCCCGTGTGGCTCACAACataactactcggcattgcttctgcagtggctgtggctcgacccctagctcgggaacttcc	86	X	-	122579695	122579780													PC-291-5p	GGACTTCCCGTGTGGCTCACAAC	23						GGACTTCCCGTGTGGCTCACAAC	23	5	5	1
292	PC-292	tggaaggtggttcccggctccatcttctcccccggtacttggctcagtcagggatgaGGGACGAGGTGGCCGTGAagatgctttgta	87	X	-	129262762	129262848													PC-292-3p	GGGACGAGGTGGCCGTGA	18						GGGACGAGGTGGCCGTGA	18	4	4	1
293	PC-293	tatgctaagcacttacaactgtttgcagaggaaactgagactttgtaactacatcTCAGTCTCAACTGCAAAGAagtaagtgcttagccaa	91	X	-	130509202	130509292													PC-293-3p	TCAGTCTCAACTGCAAAGA	19						TCAGTCTCAACTGCAAAGA	19	3	3	1
294	PC-294	atAATGCTCGGCTTCCCTCTTGGtcccacagccgtctccaacctggacgtcgagagcaagctgagcgtgta	71	X	+	14757581	14757651													PC-294-5p	AATGCTCGGCTTCCCTCTTGG	21						AATGCTCGGCTTCCCTCTTGG	21	3	3	1
295	PC-295	gcTGACAGCTAAGGAATCTGAGGCgctatgtggcagccacagataatgtccgcagttgtccaa	63	X	+	38706625	38706687													PC-295-5p	TGACAGCTAAGGAATCTGAGGC	22	TGACAGCTAAGGAATCTGAGGC	22	3.45222	3.45222	1
296	PC-296	atagttgatttacaatgttctgttagtttctggtgtacagcagagtgtatacatatatcaCTCTGCTGTACACCAGAAACTaacacaacactgttagtacacata	105	X	+	39814707	39814811													PC-296-3p	CTCTGCTGTACACCAGAAACT	21	CTCTGCTGTACACCAGAAACT	21	3.45222	3.45222	1
297	PC-297	ctaacagtgttgtgttagtttctggtgtacagcagagtgatatatgtatacaCTCTGCTGTACACCAGAAACTaacagaacattgtaaa	89	X	-	39814715	39814803													PC-297-3p	CTCTGCTGTACACCAGAAACT	21	CTCTGCTGTACACCAGAAACT	21	3.45222	3.45222	1
298	PC-298	tatagttgatttacaatgttctgttagtttctggtgacagcagagtgtatacatatatcaCTCTGCTGTACACCAGAAACTaacacaacactgttagtacacatatatac	110	X	+	39858190	39858299													PC-298-3p	CTCTGCTGTACACCAGAAACT	21	CTCTGCTGTACACCAGAAACT	21	3.45222	3.45222	1
299	PC-299	ggggcctacCTGGAGGAAGTGGGCTGAGGAAGgggatgcagagctggtccagatgtgctcttccctgccctcttcctccaggtatcggtaca	92	X	-	49541556	49541647													PC-299-5p	CTGGAGGAAGTGGGCTGAGGAAG	23						CTGGAGGAAGTGGGCTGAGGAAG	23	3	3	1
300	PC-300	gtgttgcttctacagtggctgtggcttgaccccatatggaagctggggaacttccatatgccACAGGTGCGGCCACTTGTTTggagttcccattgt	96	X	+	50040659	50040754													PC-300-3p	CAGGTGCGGCCACTTGTTT	19	AGGTGCGGCCACTTGTTT	18	5.7537	23.0148	4	CAGGTGCGGCCACTTGTTT	19	4	4	1
301	PC-301	tgagtagggccactccatcgCACAACTCTGGGAAGTACCATTTagatatgctatattgtgaatggtgctccagggttgtacagtgtggtagccttgcctt	100	X	+	50979045	50979144													PC-301-3p	AATGGTGCTCCAGGGTTGTACA	22	AATGGTGCTCCAGGGTTGTACA	22	3.45222	3.45222	1	AATGGTGCTCCAGGGTTGTAC	21	5	5	1
302	PC-302	tgagtagggccactccatcgCACAACTCTGGGAAGTACCATTTagatatgctatattgtgaatggtgctccagggttgtacagtgtggtagccttgcctt	100	X	+	50979045	50979144													PC-302-5p	CACAACTCTGGGAAGTACCATTT	23	CACAACTCTGGGAAGTACCATTT	23	43.7281	52.934	3	CACAACTCTGGGAAGTACCATTT	23	101	137	3
303	PC-303	gatcacgttagcaggcacacaataaatgtttgttgatgagtcattcatttattcATCCAATAAACATTTACTGAGGcctactaatgtgcca	91	X	+	64136716	64136806													PC-303-3p	ATCCAATAAACATTTACTGAGG	22						ATCCAATAAACATTTACTGAGG	22	3	3	1
304	PC-304	aaaggtgttctggagAGGGAACCTGGAAAAGCTGAAGGtgtaatatgaaaacctcagcaattcttggttctcatttttaggacatcaat	89	X	-	87021637	87021725													PC-304-5p	AGGGAACCTGGAAAAGCTGAAGG	23	AGGGAACCTGGAAAAGCTGAAGG	23	4.60296	4.60296	1	AGGGAACCTGGAAAAGCTGAAG	22	16	29	4
305	PC-305	tgagcctgccttcctgtcgttgccctctctgtcttggtctggattttcccaAACCAGACTCTGAGAGCAGGACtggagtacaggtagt	88	X	-	8734015	8734102													PC-305-3p	AACCAGACTCTGAGAGCAGGAC	22	AACCAGACTCTGAGAGCAGGAC	22	46.0296	107.019	6	AACCAGACTCTGAGAGCAGGA	21	24	80	6
