# Supplementary material for: Identification of differences in microRNA transcriptomes between porcine oxidative and glycolytic skeletal muscles
Source: BMC Mol Biol. 2013 Feb 18;14:7. doi: 10.1186/1471-2199-14-7 (PMC3599761; doi:10.1186/1471-2199-14-7)
Supplement: Additional file 6: Table S5 — Unique porcine miRNAs. [file 1471-2199-14-7-S6.xls]

## Sheet: all
Table S5. Porcine unique miRNAs.
The list of unique miRNAs ranked by sum of the most abundant isomiR (i.e., unique miRNA) counts.
ID	miRNA name	Consensus miRNA sequence	Length (nt)	LDM	PMM	sum	Fisher exact test	array data-LDM	array data-PMM
1	ssc-miR-1-3p	TGGAATGTAAAGAAGTATGTAT	22	3.818e+06	2454768	6.27276e+06	0	3317864	2454768
2	ssc-miR-133a-1-3p,ssc-miR-133a-2-3p	TTGGTCCCCTTCAACCAGCTGT	22	2.02444e+06	1709700	3.73414e+06	0	1759251	1709700
3	ssc-miR-378-1-3p,ssc-miR-378-2-3p	ACTGGACTTGGAGTCAGAAGGC	22	1.02583e+06	1716472	2.7423e+06	0	1250000	2350000
4	ssc-miR-148a-3p	TCAGTGCACTACAGAACTTTGT	22	320973	613787	934760	0	278928	613787
5	ssc-miR-10b-5p	TACCCTGTAGAACCGAATTTGT	22	296869	316039	612908	0	257981	316039
6	ssc-miR-143-3p	TGAGATGAAGCACTGTAGCTCG	22	136536	236740	373276	0	531673	1289659
7	ssc-let-7f-5p	TGAGGTAGTAGATTGTATAGTT	22	155724	171411	327135	0	135325	171411
8	ssc-miR-27b-3p	TTCACAGTGGCTAAGTTCTGC	21	100896	186417	287313	0	0	6
9	ssc-miR-206-3p	TGGAATGTAAGGAAGTGTGTGA	22	110504	153215	263719	0	90	119
10	ssc-let-7a-1-5p	TGAGGTAGTAGGTTGTATAGTT	22	65130.7	95080	160211	0	56599	95080
11	ssc-miR-101-1-3p,ssc-miR-101-2-3p	TACAGTACTGTGATAACTGAAG	22	30733.9	76098	106832	0	26708	76098
12	PN-17-3p	AACTGGCCCACAAAGTCCCGCT	22	58747.5	37740	96487.5	0
13	ssc-miR-21-5p	TAGCTTATCAGACTGATGTTGAC	23	36415.1	50550	86965.1	0	13	22
14	ssc-miR-133b-3p	TTTGGTCCCCTTCAACCAGCT	21	46097.5	37166	83263.5	0	1759251	1709700
15	ssc-miR-29a-3p	TAGCACCATCTGAAATCGGTT	21	33670.6	38776	72446.6	0	0	4
16	ssc-miR-24-1-3p,ssc-miR-24-2-3p	TGGCTCAGTTCAGCAGGAACAG	22	21874.4	41245	63119.4	0	5	15
17	ssc-miR-30e-5p	TGTAAACATCCTTGACTGGAAGCT	24	21777.7	34615	56392.7	0	0	5
18	ssc-miR-30c-1-5p,ssc-miR-30c-2-5p	TGTAAACATCCTACACTCTCAGCT	24	22643.1	24888	47531.1	0	3	0
19	ssc-miR-30a-5p	TGTAAACATCCTCGACTGGAAGCT	24	12220.9	34599	46819.9	0	26	55
20	ssc-miR-199a-2-5p	CCCAGTGTTCAGACTACCTGTTC	23	12926.3	30598	43524.3	0	8	37
21	ssc-let-7g-5p	TGAGGTAGTAGTTTGTACAGTT	22	15728.3	20629	36357.3	0	13668	20629
22	ssc-miR-186-5p	CAAAGAATTCTCCTTTTGGGCTT	23	17390	17651	35041	0.164637	15112	17651
23	ssc-miR-181a-1-5p,ssc-miR-181a-2-5p	AACATTCAACGCTGTCGGTGAGT	23	22978	11961	34939	0	19968	11961
24	ssc-miR-30d-5p	TGTAAACATCCCCGACTGGAAGCT	24	14758.2	18252	33010.2	0	6	6
25	ssc-miR-191-5p	CAACGGAATCCCAAAAGCAGCT	22	15272.6	14715	29987.6	0.001291	13272	14715
26	ssc-miR-92a-1-3p,ssc-miR-92a-2-3p	TATTGCACTTGTCCCGGCCTGT	22	11660.4	17667	29327.4	0	5	15
27	ssc-miR-30e-3p	CTTTCAGTCGGATGTTTACAGC	22	10564.9	18429	28993.9	0	8962	10702
28	ssc-miR-10a-5p	TACCCTGTAGATCCGAATTTGT	22	6709.96	21099	27809	0	5831	21099
29	ssc-miR-145-5p	GTCCAGTTTTCCCAGGAATCCCT	23	12217.4	13292	25509.4	0	10617	13292
30	ssc-miR-30b-5p	TGTAAACATCCTACACTCAGCT	22	14129.9	10572	24701.9	0	43	19
31	ssc-miR-126-3p	TCGTACCGTGAGTAATAATGCG	22	9123.06	14898	24021.1	0	70	172
32	ssc-miR-148b-3p	TCAGTGCATCACAGAACTTTGT	22	12789.3	10967	23756.3	0	11114	10967
33	ssc-miR-885-5p	TCCATTACACTACCCTGCCTCT	22	18983.7	3746	22729.7	0	0	0
34	ssc-let-7i-5p	TGAGGTAGTAGTTTGTGCTGTT	22	7737.57	14837	22574.6	0	6724	14837
35	ssc-miR-499-5p	TTAAGACTTGCAGTGATGTTT	21	1673.17	20415	22088.2	0	0	14
36	ssc-miR-95-3p	TTCAACGGGTATTTATTGAGC	21	11250.8	10533	21783.8	1e-06	227	145
37	ssc-miR-125b-1-5p	TCCCTGAGACCCTAACTTGTGA	22	9750.21	10447	20197.2	1e-06	8473	10447
38	ssc-miR-423-3p	AGCTCGGTCTGAGGCCCCTCAGT	23	9691.53	9756	19447.5	0.651356	70	75
39	PN-15-3p	CATTGCACTTGTCTCGGTCTGA	22	7802.01	10997	18799	0
40	ssc-miR-23a-3p	ATCACATTGCCAGGGATTTCCA	22	11204	6394.66	17598.7	0	8	0
41	ssc-miR-365-1-3p,ssc-miR-365-2-3p	TAATGCCCCTAAAAATCCTTAT	22	9165.64	7135	16300.6	0	830	1254
42	ssc-miR-451-5p	AAACCGTTACCATTACTGAGTT	22	7461.39	8781	16242.4	0	0	0
43	ssc-miR-16-1-5p	TAGCAGCACGTAAATATTGGCG	22	8347.46	6574	14921.5	0	7254	6574
44	ssc-miR-199b-5p	CCCAGTGTTTAGACTATCTGTTC	23	4935.52	8869	13804.5	0	8	37
45	ssc-miR-125a-5p	TCCCTGAGACCCTTTAACCTGT	22	6243.91	7016	13259.9	0	5426	7016
46	ssc-let-7c-5p	TGAGGTAGTAGGTTGTATGGTT	22	3775.58	7968	11743.6	0	3281	7968
47	ssc-miR-126-5p	CATTATTACTTTTGGTACGCG	21	2644.4	8499	11143.4	0	0	0
48	ssc-miR-152-3p	TCAGTGCATGACAGAACTTGG	21	3788.23	6670	10458.2	0	3292	6670
49	ssc-mir-181a-2-3p	ACCACCGACCGTTGACTGTACC	22	3668.56	6244	9912.56	0	0	0
50	ssc-miR-374a-5p	TTATAATACAACCTGATAAGT	21	3910.21	5883	9793.21	0	0	13
51	PN-13-5p	TAAAGTGCTGACAGTGCAGATA	22	3650.15	6120	9770.15	0
52	ssc-miR-374a-3p	CTTATCAGGTTGTATTGTAATT	22	2527.02	6917	9444.02	0	52	183
53	ssc-miR-99a-5p	AACCCGTAGATCCGATCTTGT	21	3651.3	5575	9226.3	0	1202	2234
54	ssc-miR-30a-3p	CTTTCAGTCGGATGTTTGCAGC	22	2263.5	6843	9106.5	0	643	1634
55	ssc-miR-23b-3p	ATCACATTGCCAGGGATTACC	21	2662.81	5931	8593.81	0	7798	10490
56	ssc-miR-208b-3p	ATAAGACGAACAAAAGGTTTGT	22	3166.83	5344	8510.83	0	2752	5344
57	ssc-miR-100-5p	AACCCGTAGATCCGAACTTGT	21	3485.59	4191	7676.59	0	3029	4191
58	ssc-miR-98-5p	TGAGGTAGTAAGTTGTATTGTT	22	3653.6	3336	6989.6	0.000149	252	305
59	ssc-miR-133a-1-5p,ssc-miR-133a-2-5p	AGCTGGTAAAATGGAACCAAAT	22	2915.97	3937	6852.97	0	2534	3937
60	ssc-miR-19b-1-3p,ssc-miR-19b-2-3p	TGTGCAAATCCATGCAAAACTGA	23	2933.23	3391	6324.23	0	0	3
61	ssc-miR-27a-3p	TTCACAGTGGCTAAGTTCCGC	21	1963.16	3970	5933.16	0	4	0
62	ssc-miR-199a-2-3p,ssc-miR-199b-3p	ACAGTAGTCTGCACATTGGTT	21	1991.93	3387	5378.93	0	4	11
63	ssc-miR-18PN-1-5p,ssc-miR-18PN-2-5p	AACATTCATTGCTGTCGGTGGGT	23	2016.1	2994	5010.1	0	1752	2994
64	ssc-miR-128-1-3p,ssc-miR-128-2-3p	TCACAGTGAACCGGTCTCTTT	21	2490.2	2505	4995.2	0.842967	2164	2355
65	ssc-miR-29c-3p	TAGCACCATTTGAAATCGGTT	21	2026.45	2589	4615.45	0	6	9
66	PN-14-5p	CAAAGTGCTGTTCGTGCAGGTAG	23	1745.67	2852	4597.67	0
67	ssc-miR-378-1-5p	CTCCTGACTCCAGGTCCTGTGT	22	1716.9	2493	4209.9	0	0	0
68	ssc-miR-28-3p	CACTAGATTGTGAGCTCCTGGA	22	849.246	2836	3685.25	0	0	6
69	PN-75-5p	CTCCGTTTGCCTGTTTTGCTGA	22	756.036	2916	3672.04	0
70	ssc-miR-423-5p	TGAGGGGCAGAGAGCGAGACTTT	23	2444.17	1170	3614.17	0	23	19
71	ssc-miR-320-3p	AAAAGCTGGGTTGAGAGGGCGA	22	925.194	2603	3528.19	0	0	12
72	ssc-miR-532-5p	CATGCCTTGAGTGTAGGACCGT	22	759.488	2641	3400.49	0	71	236
73	ssc-miR-195-5p	TAGCAGCACAGAAATATTGGCA	22	1637.5	1760	3397.5	0.037893	1423	1760
74	ssc-let-7e-5p	TGAGGTAGGAGGTTGTATAGTT	22	1607.58	1631	3238.58	0.699075	1397	1631
75	ssc-miR-7-5p	TGGAAGACTAGTGATTTTGTTGTT	24	1365.93	1749	3114.93	0	6	12
76	ssc-miR-99b-5p	CACCCGTAGAACCGACCTTGCG	22	1429.22	1476	2905.22	0.393387	1242	1476
77	ssc-miR-28-5p	AAGGAGCTCACAGTCTATTGA	21	1117.37	1750	2867.37	0	0	0
78	ssc-miR-340-5p	TTATAAAGCAATGAGACTGATT	22	1304.94	1537	2841.94	1.5e-05	0	5
79	ssc-miR-331-3p	GCCCCTGGGCCTATCCTAGAA	21	1149.59	1439	2588.59	0	14	5
80	ssc-miR-425-5p	AATGACACGATCACTCCCGTTGAGT	25	1367.08	1211	2578.08	0.002261	3	6
81	ssc-miR-103-1-3p,ssc-miR-103-2-3p	AGCAGCATTGTACAGGGCTATGA	23	1119.67	1258	2377.67	0.004951	973	1258
82	ssc-miR-17-5p	CAAAGTGCTTACAGTGCAGGTAG	23	690.444	1590	2280.44	0	0	0
83	PC-289-5p	TCCCCAGCTTTCTCAGATCCC	21	1737.62	513	2250.62	0
84	ssc-miR-34c-5p	AGGCAGTGTAGTTAGCTGATTGC	23	508.627	1402	1910.63	0	0	0
85	ssc-miR-181a-1-3p	ACCATCGACCGTTGATTGTACC	22	1477.55	411	1888.55	0	0	0
86	ssc-miR-127-3p	TCGGATCCGTCTGAGCTTGGCT	22	516.682	1353	1869.68	0	61	216
87	ssc-miR-1271-5p	CTTGGCACCTAGTAAGCACTCA	22	878.014	974	1852.01	0.027247	0	0
88	ssc-miR-361-5p	TTATCAGAATCTCCAGGGGTAC	22	846.944	963	1809.94	0.006852	4	14
89	ssc-miR-574-3p	CACGCTCATGCACACACCCACA	22	710.006	1065	1775.01	0	617	1065
90	ssc-miR-29b-3p	TAGCACCATTTGAAATCAGTGTT	23	970.073	791	1761.07	2.2e-05	0	7
91	ssc-miR-196b-5p	TAGGTAGTTTCCTGTTGTTGGG	22	81.7025	1644	1725.7	0	0	20
92	ssc-miR-20-5p	TAAAGTGCTTATAGTGCAGGTAG	23	556.958	1062	1618.96	0	0	3
93	ssc-miR-505-3p	GTCAACACTTGCTGGTTTCCTCT	23	663.977	902	1565.98	0	0	0
94	ssc-miR-935-3p	CAGTTACCGCTTCCGCTACCGC	22	817.025	698	1515.02	0.002421	0	0
95	ssc-miR-30c-2-3p	CTGGGAGAAGGCTGTTTACTCT	22	431.527	1083	1514.53	0	0	0
96	ssc-miR-500a-5p,ssc-miR-500b-5p	TAATCCTTGCTACCTGGGTGAGA	23	646.715	840	1486.72	1e-06	0	0
97	ssc-miR-676-3p	CCGTCCTAAGGTTGTTGAGTT	21	423.472	1037	1460.47	0	0	3
98	ssc-miR-29c-5p	ACCGATTTCTCCTGGTGTTCAG	22	577.671	877	1454.67	0	0	0
99	ssc-miR-149-5p	TCTGGCTCCGTGTCTTCACTCCC	23	850.396	533	1383.4	0	0	0
100	ssc-miR-339-5p	TCCCTGTCCTCCAGGAGCTCA	21	646.715	733	1379.72	0.022094	5	4
101	ssc-mir-15b-5p	TAGCAGCACATCATGGTTTACA	22	495.969	828	1323.97	0	431	828
102	ssc-miR-204-5p	TTCCCTTTGTCATCCTATGCCT	22	958.566	352	1310.57	0	833	352
103	ssc-miR-184-3p	TGGACGGAGAACTGATAAGGGAA	23	1173.75	132	1305.75	0	0	0
104	ssc-miR-374b-5p	ATATAATACAACCTGCTAAGTG	22	803.216	483	1286.22	0	137	112
105	PN-2-5p	TGATATGTTTGATATATTAGGTT	23	905.632	373	1278.63	0
106	ssc-miR-181d-5p	AACATTCATTGTTGTCGGTGGGT	23	255.464	1006	1261.46	0	222	1006
107	ssc-miR-345-5p	GCTGACTCCTAGTCCAGTGCT	21	662.826	576	1238.83	0.014522	32	42
108	ssc-miR-19a-3p	TGTGCAAATCTATGCAAAACTGA	23	585.726	572	1157.73	0.702457	0	0
109	ssc-miR-148a-5p	AAAGTTCTGAGACACTCCGACT	22	578.822	517	1095.82	0.065338	0	0
110	ssc-miR-142-3p	TGTAGTGTTTCCTACTTTATGG	22	436.13	623	1059.13	0	0	0
111	ssc-miR-193a-3p	AACTGGCCTACAAAGTCCCAGT	22	296.891	758	1054.89	0	4	0
112	ssc-miR-744-5p	TGCGGGGCTAGGGCTAACAGCA	22	491.366	560	1051.37	0.035894	4	0
113	ssc-miR-146a-5p	TGAGAACTGAATTCCATGGGTT	22	317.604	733	1050.6	0	0	0
114	ssc-miR-328-3p	CTGGCCCTCTCTGCCCTTCCGT	22	555.807	492	1047.81	0.05159	0	0
115	ssc-miR-885-3p	AGGCAGCGGGGTGTAGTGGATA	22	729.569	283	1012.57	0	14	0
116	ssc-mir-146b-5p	TGAGAACTGAATTCCATAGGCT	22	209.435	754	963.435	0	222	670
117	ssc-miR-181c-5p	AACATTCAACCTGTCGGTGAGT	22	415.417	430	845.417	0.630102	54	77
118	ssc-miR-127-5p	CTGAAGCTCAGAGGGCTCTGAT	22	164.556	640	804.556	0	0	0
119	ssc-miR-769-5p	TGAGACCTCTGGGTTCTGAGCT	22	362.483	430	792.483	0.017222	0	0
120	PN-55-5p	TTCAAGTAACCCAGGATAGGCT	22	481.009	284	765.009	0
121	ssc-mir-10b-3p	ACAGATTCGATTCTAGGGGAAT	22	436.13	278	714.13	0	0	0
122	ssc-miR-136-5p	ACTCCATTTGTTTTGATGATGG	22	334.865	353	687.865	0.516933	0	0
123	ssc-miR-27b-5p	AGAGCTTAGCTGATTGGTGAAC	22	238.203	422	660.203	0	8	11
124	ssc-miR-331-5p	TCTAGGTATGGTCCCAGGGATC	22	324.508	335	659.508	0.726122	0	0
125	PN-30-5p	TCTCCCAACCCTTGTACCAGTG	22	387.799	267	654.799	3e-06
126	ssc-miR-185-5p	TGGAGAGAAAGGCAGTTCCTGA	22	538.546	107	645.546	0	468	107
127	ssc-miR-7-3p	CAACAAATCACAGTCTGCCATA	22	368.237	264	632.237	4e-05	0	0
128	PN-68-5p	TTTGGCAATGGTAGAACTCACACT	24	338.317	284	622.317	0.033493
129	ssc-miR-139-5p	TCTACAGTGCACGTGTCTCCAGT	23	373.99	231	604.99	0	325	231
130	PN-72-5p	TACCCATTGCATATCGGAGTTG	22	194.475	406	600.475	0
131	ssc-miR-628-5p	ATGCTGACATATTTACTAGAGG	22	403.909	183	586.909	0	4	3
132	PN-17-5p	CGGGGTTTTGAGGGCGAGATGA	22	369.387	195	564.387	0
133	ssc-miR-340-3p	TCCGTCTCAGTTACTTTATAGCC	23	331.413	223	554.413	5e-06	0	0
134	ssc-miR-497-5p	CAGCAGCACACTGTGGTTTGT	21	124.28	422	546.28	0	69	405
135	PN-53-3p	TAACAGTCTACAGCCATGGTCG	22	166.857	371	537.857	0
136	ssc-miR-130a-3p	CAGTGCAATGTTAAAAGGGCATT	23	173.762	339	512.762	0	151	339
137	PN-12-3p	CTGCCCTGGCCCGAGGGACCGAC	23	311.85	195	506.85	0
138	ssc-miR-142-5p	CATAAAGTAGAAAGCACTACT	21	180.666	314	494.666	0	157	314
139	ssc-mir-4331-5p	TGGCGTAGATCACAGACACAGC	22	268.122	219	487.122	0.029518	0	0
140	ssc-miR-708-5p	AAGGAGCTTACAATCTAGCTGG	22	219.791	234	453.791	0.541826	28	29
141	ssc-miR-136-3p	CATCATCGTCTCAAATGAGTCT	22	105.868	345	450.868	0	0	0
142	ssc-miR-130b-3p	CAGTGCAATGATGAAAGGGCAT	22	84.004	363	447.004	0	0	0
143	ssc-miR-491-5p	AGTGGGGAACCCTTCCATGAGG	22	172.611	240	412.611	0.001138	0	0
144	ssc-miR-1343-3p	CTCCTGGGGCCCGCACTCTCGC	22	188.721	206	394.721	0.420825	0	0
145	ssc-miR-183-5p	TATGGCACTGGTAGAATTCACT	22	141.541	248	389.541	0	123	248
146	ssc-miR-345-3p	CCCTGAACTAGGGGTCTGGAG	21	193.324	175	368.324	0.375538	3	0
147	ssc-miR-664-5p	CAGGCTAGGAGAAGTGATTGGAT	23	177.214	189	366.214	0.565363	0	0
148	ssc-miR-143-5p	GGTGCAGTGCTGCATCTCTGG	21	162.254	196	358.254	0.080995	0	0
149	ssc-miR-221-3p	AGCTACATTGTCTGCTGGGTTT	22	143.842	210	353.842	0.000533	8	10
150	ssc-miR-1296-5p	TTAGGGCCCTGGCTCCATCTCC	22	138.089	206	344.089	0.000291	0	0
151	ssc-miR-491-3p	CTTATGCAAGATTCCCTTCTAC	22	209.435	116	325.435	0	0	0
152	ssc-miR-532-3p	CCTCCCACACCCAAGGCTTGCA	22	180.666	143	323.666	0.03966	0	0
153	ssc-miR-361-3p	CCCCCAGGTGTGATTCTGATTTGC	24	166.857	150	316.857	0.368862	0	0
154	ssc-miR-425-3p	CATCGGGAATGTCGTGTCCGCC	22	139.239	177	316.239	0.037228	0	0
155	ssc-miR-504-5p	GACCCTGGTCTGCACTCTATC	21	185.269	120	305.269	0.000236	92	120
156	ssc-miR-4334-3p	TCCCTGTCCTCCAGGAGCTC	20	141.541	149	290.541	0.725109	0	0
157	ssc-miR-99a-3p	CAAGCTCGCTTCTATGGGTCTGT	23	79.401	202	281.401	0	0	0
158	ssc-miR-29a-5p	ACTGATTTCTTTTGGTGTTCAG	22	128.883	143	271.883	0.430608	0	0
159	ssc-miR-221-5p	ACCTGGCATACAATGTAGATTTCTGT	26	84.004	180	264.004	0	0	0
160	ssc-miR-27a-5p	AGGGCTTAGCTGCTTGTGAGCA	22	77.0995	186	263.1	0	0	0
161	PN-16-3p	TAATTTTATGTATAAGCTAGT	21	109.32	152	261.32	0.009199
162	ssc-miR-500b-3p	ATGCACCTGGGCAAGGATTCTGA	23	101.265	159	260.265	0.000388	0	0
163	PC-311-3p	CCCGACCTCCCGTAGCTCACT	21	0	259	259	0
164	ssc-miR-545-5p	TCAGTAAATGTTTATTGGATGA	22	148.445	110	258.445	0.021069	0	0
165	PN-16-5p	GAGCTTATTCATAAAAGTACAG	22	140.39	111	251.39	0.076961
166	ssc-miR-155-5p	TTAATGCTAATTGTGATAGGG	21	85.1547	158	243.155	3e-06	0	0
167	ssc-miR-193a-5p	TGGGTCTTTGCGGGCGAGATGA	22	115.074	124	239.074	0.604915	8	5
168	ssc-miR-17-3p	ACTGCAGTGAAGGCACTTGTAGC	23	71.3458	166	237.346	0	62	166
169	ssc-miR-145-3p	ATTCCTGGAAATACTGTTCTT	21	92.0591	145	237.059	0.000698	0	0
170	ssc-miR-1277-3p	TACGTAGATATATATGTATTT	21	88.6069	146	234.607	0.000243	0	0
171	PC-48-3p	TTTGTTGGCTCCTCTGAAGTGA	22	226.696	0	226.696	0
172	ssc-miR-365-1-5p	AGGGACTTTTGGGGGCAGATGTGT	24	103.567	121	224.567	0.286097	0	0
173	ssc-mir-9-1-5p,ssc-mir-9-2-5p	TCTTTGGTTATCTAGCTGTATGA	23	32.2207	182	214.221	0	0	0
174	ssc-mir-148b-5p	GAAGTTCTGTTATACACTCAGGCT	24	118.526	90	208.526	0.052509	0	0
175	ssc-miR-324-5p	CGCATCCCCTAGGGCATTGGTGT	23	105.868	102	207.868	0.835281	92	102
176	PN-8-3p	AGAATTGTGGCTGGACATCTGT	22	24.1655	181	205.166	0
177	ssc-miR-10a-3p	CAAATTCGTATCTAGGGGAAT	21	67.8936	137	204.894	2e-06	0	0
178	PN-52-5p	GGATATCATCATATACTGTAAGT	23	74.7981	130	204.798	0.000149
179	PC-299-5p	TGACGGGAACTCCTTACCATTC	22	203.681	0	203.681	0
180	ssc-miR-30d-3p	CTTTCAGTCAGATGTTTGCTGC	22	64.4414	130	194.441	2e-06	0	0
181	ssc-miR-130b-5p	ACTCTTTCCCTGTTGCACTACT	22	92.0591	101	193.059	0.564827	0	0
182	ssc-miR-190-5p	TGATATGTTTGATATTGGGTTG	22	23.0148	162	185.015	0	0	0
183	ssc-miR-296-3p	AGGGTTGGGCGGAGGCTTTCCT	22	90.9084	93	183.908	0.941259	0	0
184	PN-13-3p	CCGCACTGTGGGTACTTGCT	20	71.3458	107	178.346	0.008521
185	PC-193-3p	TCTGTGAACTAGAAACCTCTGG	22	0	173	173	0
186	ssc-miR-24-2-5p	GTGCCTACTGAGCTGATATCAGT	23	54.0847	118	172.085	1e-06	0	0
187	PC-158-3p	CTCGCGGGGGCGCGCCGGGTT	21	0	154	154	0
188	ssc-miR-499-3p	GAACATCACAGCAAGTCTGTGC	22	24.1655	128	152.166	0	0	0
189	ssc-miR-222-3p	AGCTACATCTGGCTACTGGGTCT	23	79.401	70	149.401	0.512356	0	3
190	PC-342-5p	CACAACTCTGGGAAGTACCATTT	23	43.7281	101	144.728	2e-06
191	ssc-let-7f-3p	CTATACAGTCTACTGTCTTTCT	22	37.9744	99	136.974	0	0	0
192	PN-52-3p	TACAGTATAGATGATGTACT	20	67.8936	63	130.894	0.726876
193	ssc-miR-362-5p	AATCCTTGGAACCTAGGTGTGA	22	60.9892	64	124.989	0.858119	0	0
194	ssc-miR-2320-5p	TGGCACAGGGTCCAGCTGTCGGC	23	81.7025	43	124.702	0.000618	0	0
195	ssc-miR-181c-3p	ACCATCGACCGTTGAGTGGACC	22	46.0296	73	119.03	0.016786	0	0
196	ssc-miR-107-3p	AGCAGCATTGTACAGGGCTAT	21	64.4414	54	118.441	0.407485	0	0
197	ssc-miR-335-5p	TCAAGAGCAATAACGAAAAATGT	23	41.4266	71	112.427	0.00589	0	0
198	PC-14-5p	TCTGGCATTGCTGCAAGCTGAG	22	108.169	0	108.169	0
199	ssc-miR-92b-3p	TATTGCACTCGTCCCGGCCTCC	22	34.5222	72	106.522	0.000445	30	72
200	ssc-mir-185-3p	AGGGGCTGGCTTTCCTCTGGT	21	58.6877	47	105.688	0.285284	0	0
201	ssc-miR-218b-5p	TTGTGCTTGATCTAACCATGT	21	48.331	56	104.331	0.492644	0	0
202	PN-11-5p	TGTAACAGCAACTCCATGTGGA	22	31.07	72	103.07	6.6e-05
203	PN-48-5p	CTGGTTTCACATGGTGGCTTAGA	23	40.2759	55	95.2759	0.150517
204	ssc-miR-338-5p	AACAATATCCTGGTGCTGAGT	21	36.8237	56	92.8237	0.061386	0	0
205	ssc-miR-32-5p	TATTGCACATTACTAAGTTGC	21	39.1251	52	91.1251	0.208174	0	0
206	ssc-mir-1-5p	ACATACTTCTTTATGTGCCCAT	22	32.2207	55	87.2207	0.017827	0	0
207	PC-168-5p	GCTCGACCCCTGGCCTGGGAACTT	24	0	87	87	0
208	ssc-mir-125a-3p	ACAGGTGAGGTTCTTGGGAGC	21	44.8788	40	84.8788	0.664645	0	0
209	ssc-miR-192-5p	CTGACCTATGAATTGACAGCC	21	34.5222	49	83.5222	0.155656	30	49
210	PN-2-3p	ACTATATATCAAACATATTCCT	22	49.4818	34	83.4818	0.123853
211	ssc-let-7e-3p	CTATACGGCCTCCTAGCTTTCC	22	28.7685	52	80.7685	0.013999	0	0
212	PC-38-5p	ACGGATGACCTTGCTGTTTACA	22	77.0995	0	77.0995	0
213	PN-33-5p	ACATACTTCTTTATGTACCCATA	26	39.1251	35	74.1251	0.727547
214	ssc-miR-1271-3p	AGTGCCTGCTATGTGCCAGG	20	48.331	25	73.331	0.009542	0	0
215	ssc-miR-30c-1-3p	CTGGGAGAGGGTTGTTTACTCC	22	32.2207	41	73.2207	0.349181	0	0
216	ssc-miR-191-3p	GCTGCACTTGGATTTCGTTCC	21	41.4266	29	70.4266	0.188216	0	0
217	PC-345-3p	AACCAGACTCTGAGAGCAGGAC	22	46.0296	24	70.0296	0.011526
218	PN-33-3p	TGGAATGTAAAGAAGTATGTATTTTT	23	34.5222	35	69.5222	1
219	ssc-miR-30b-3p	CTGGGAGGTGGATGTTTACTTC	22	50.6325	17	67.6325	4.5e-05	0	0
220	PC-315-3p	CAACGTGCTGACTGCGGCAGA	21	0	67	67	0
221	PC-299-3p	ACTAGGTTGGGAGTTCCTGTTGT	23	66.7429	0	66.7429	0
222	PC-34-3p	ACAGGTACTAGGAAAAGAGCAGA	23	66.7429	0	66.7429	0
223	PN-44-3p	AATCACTAATTCCACTGCCATC	22	62.1399	4	66.1399	0
224	ssc-miR-335-3p	TTTTTCATTATTGCTCCTGACC	22	29.9192	36	65.9192	0.538582	0	0
225	PN-14-3p	ACTGCTGAGCTAGCACTTCCCGA	23	48.331	17	65.331	0.000152
226	ssc-let-7i-3p	CTGCGCAAGCTACTGCCTTGCT	22	25.3163	40	65.3163	0.081681	0	0
227	PC-18-3p	AGACCGGGGACCGGAGCGAGCAGA	24	31.07	33	64.07	0.900653
228	ssc-miR-210-3p	CTGTGCGTGTGACAGCGGCTGA	22	36.8237	26	62.8237	0.207367	0	0
229	ssc-mir-15b-3p	CGAATCATTATTTGCTGCTCTA	22	18.4118	44	62.4118	0.001299	0	0
230	PN-51-3p	CAGTGCAATAGTATTGTCAAAGC	23	8.05517	54	62.0552	0
231	ssc-miR-139-3p	TGGAGACGCGGCCCTGTTGGAGT	23	27.6177	34	61.6177	0.525773	0	0
232	PC-153-3p	CTCTCCCGCCCGTCGCCCGCGC	22	0	61	61	0
233	PN-24-3p	TAATACTGCCGGGTAATGATGGA	23	14.9596	45	59.9596	0.000135
234	ssc-miR-215-5p	ATGACCTATGAATTGACAGACA	22	11.5074	48	59.5074	3e-06	0	0
235	ssc-miR-497-3p	CAAACCACACTGTGGTGTTAGA	22	17.2611	41	58.2611	0.002233	0	0
236	ssc-mir-1277-5p	TATATATATATATGTACGTATGA	23	31.07	27	58.07	0.694004	0	0
237	ssc-miR-125b-1-3p	ACGGGTTAGGCTCTTGGGAGC	21	21.864	36	57.864	0.086949	0	0
238	ssc-miR-324-3p	CCACTGCCCCAGGTGCTGCTGG	22	26.467	31	57.467	0.596641	0	0
239	ssc-miR-432-5p	TCTTGGAGTAGGTCATTGGGT	21	17.2611	39	56.2611	0.004562	0	0
240	ssc-miR-374b-3p	CTTATCAGGTTGTATTATCATT	22	17.2611	35	52.2611	0.017533	0	0
241	PC-12-5p	CTCCCACATGGTCTAGCGGTTAGGA	25	32.2207	17	49.2207	0.044384
242	ssc-miR-421-3p	ATCAACAGACATTAATTGGGCGC	23	28.7685	20	48.7685	0.252869	0	0
243	PN-37-3p	GCCTGCTGGGGTGGAACCTGGT	22	17.2611	31	48.2611	0.059463
244	ssc-miR-338-3p	TCCAGCATCAGTGATTTTGTTGA	23	17.2611	29	46.2611	0.103805	0	0
245	PN-35-3p	CTCACCTGGAGCATGTTTTCT	21	13.8089	32	45.8089	0.011352
246	ssc-miR-18a-5p	TAAGGTGCATCTAGTGCAGATAG	23	20.7133	25	45.7133	0.658738	0	0
247	ssc-miR-769-3p	CTGGGATCTCTGGGGTCTTGGTT	23	16.1103	29	45.1103	0.072454	14	29
248	PN-18-5p	AAATCTCTGCAGGCAAATGTGA	22	0	44	44	0
249	ssc-miR-124a-1-3p,ssc-miR-124a-2-3p	TAAGGCACGCGGTGAATGCCAA	22	12.6581	31	43.6581	0.00956	0	0
250	ssc-miR-205-5p	TCCTTCATTCCACCGGAGTCTG	22	32.2207	11	43.2207	0.001914	0	0
251	ssc-miR-129a-5p,ssc-miR-129b-5p	CTTTTTGCGGTCTGGGCTTGC	21	17.2611	24	41.2611	0.348889	0	0
252	ssc-miR-708-3p	CAACTAGACTGTGAGCTTCTAG	22	13.8089	27	40.8089	0.059584	0	0
253	ssc-mir-545-3p	ATCAACAAACATTTATTGTGTGC	23	23.0148	17	40.0148	0.42959	0	0
254	ssc-miR-21-3p	CAACAGCAGTCGATGGGCTGTC	22	14.9596	25	39.9596	0.15386	0	0
255	ssc-miR-24-1-5p	GTGCCTACTGAGCTGAAACACAGT	24	11.5074	28	39.5074	0.016589	0	0
256	PN-5-3p	AACACCATTGTCACACTCCACA	22	20.7133	17	37.7133	0.627102
257	PC-239-3p	CCGGCAACTGCAGATCTGATTCG	23	20.7133	17	37.7133	0.627102
258	ssc-miR-363-3p	AATTGCACGGTATCCATCTGTA	22	16.1103	20	36.1103	0.617719	0	0
259	ssc-miR-129b-3p	AAGCCCTTACCCCAAAAAGTAT	22	19.5626	16	35.5626	0.617719	0	0
260	ssc-miR-194-5p	TGTAACAGCGACTCCATGTGGAC	23	6.90444	28	34.9044	0.000508	17	5
261	ssc-mir-615-3p	TCCGAGCCTGGGTCTCCCTCT	21	12.6581	22	34.6581	0.175465	0	0
262	PC-55-5p	GGGGAACTCCCAGACCAGCTTC	22	17.2611	17	34.2611	1
263	PN-65-5p	AGGAAGCCCTGGAGGGGCTGGAGG	24	19.5626	14	33.5626	0.391528
264	ssc-miR-326-3p	CCTCTGGGCCCTTCCTCCAGC	21	19.5626	14	33.5626	0.391528	0	0
265	ssc-miR-23b-5p	TGGGTTCCTGGCATGCTGATTT	22	18.4118	15	33.4118	0.728332	0	0
266	ssc-miR-101-2-5p	TCAGTTATCACAGTGCTGATGC	22	18.4118	14	32.4118	0.596615	0	0
267	ssc-miR-135-1-5p,ssc-miR-135-2-5p	TATGGCTTTTTATTCCTATGTGA	23	18.4118	14	32.4118	0.596615	0	0
268	PN-44-5p	AGGCAGTGTAATTAGCTGATTGT	23	8.05517	24	32.0552	0.007
269	ssc-miR-362-3p	AACACACCTATTCAAGGATTCA	22	13.8089	18	31.8089	0.596615	0	0
270	PC-11-3p	ACTGAAGGCTGGGCAGGCAGA	21	20.7133	11	31.7133	0.110184
271	ssc-let-7g-3p	CTGTACAGGCCACTGCCTTGC	21	12.6581	18	30.6581	0.473129	0	0
272	PC-277-5p	ACAGGCACGGTTGGTTTGAGC	21	0	30	30	0
273	PN-31-3p	TAATACTGCCTGGTAATGATGA	22	14.9596	15	29.9596	1
274	PC-70-3p	ATCTGTCTGTGTCTCTGAGCAG	22	13.8089	16	29.8089	0.855535
275	ssc-mir-34c-3p	AATCACTAACCACACGGCCAGG	22	5.7537	24	29.7537	0.001431	0	0
276	PC-224-3p	ATAAAATATGGCACAGATGAAC	22	13.8089	15	28.8089	1
277	PC-2-3p	CTGGGTGCCGGGCCTGGG	18	28.7685	0	28.7685	0
278	PN-7-5p	AGGCAAGATGCTGGCATAGCTGT	23	6.90444	21	27.9044	0.012541
279	ssc-miR-210-5p	AGCCACTGCCCACCGCACACTGC	23	20.7133	7	27.7133	0.012541	0	0
280	PC-45-3p	TAGCTCTGAGCTCTGCCGGCA	21	27.6177	0	27.6177	0
281	PN-73-5p	CATCCCTTGCATGGTGGAGGGT	22	9.20591	18	27.2059	0.122078
282	ssc-miR-217-5p	TACTGCATCAGGAACTGATTGGA	23	0	27	27	0	0	0
283	PN-40-3p,PN-41-3p,PN-42-3p	TAAGTGCTTCCATGTTTTAGT	21	13.8089	13	26.8089	1
284	ssc-miR-500a-3p	GTGCACCTGGGCAAGGATTCTGA	23	13.8089	13	26.8089	1	20	35
285	PN-50-3p	TAGTGCAATATTGCTTATAGGGT	23	11.5074	15	26.5074	0.701108
286	PC-37-3p	TGCTCTGCAGTGCCCCACCTTG	22	26.467	0	26.467	0
287	ssc-miR-98-3p	CTATACAACTTACTACTTTCCT	22	3.45222	23	26.4522	8.8e-05	0	0
288	PN-81-5p	CAAAGTGCTCACAGTGCAGGTAG	23	8.05517	18	26.0552	0.075519
289	PC-158-5p	TCCCGGCGCTCCCCCCCGCGGGGG	24	0	26	26	0
290	PC-101-5p	TCAGGTATAGCTGGATCCAGG	21	10.3567	15	25.3567	0.424356
291	PC-70-5p	TCTCTGAGACACTGACTGTGG	21	10.3567	15	25.3567	0.424356
292	ssc-miR-4332-3p	GCGTCCACGGCCGCCGCCGGG	21	10.3567	15	25.3567	0.424356	0	0
293	PN-23-3p	TAACACTGTCTGGTAAAGATGGC	23	6.90444	18	24.9044	0.043285
294	ssc-miR-152-5p	AGGTTCTGTGATACACTCCGACT	23	13.8089	11	24.8089	0.690038	0	0
295	ssc-miR-1306-5p	CCACCTCCCCTGCAAACGTCCATT	24	19.5626	5	24.5626	0.004077	0	0
296	ssc-miR-186-3p	CCCAAAGGTGAATTTTTTGGGA	22	18.4118	6	24.4118	0.022656	0	0
297	PC-38-3p	TAAGCAGCAAGGTTGTCTGTC	21	24.1655	0	24.1655	0
298	PC-87-3p	TCTGGGGACCTGGGGAAGACA	21	16.1103	8	24.1103	0.151589
299	PC-309-5p	TATGGTCACTGCTGTGACACGG	22	0	24	24	0
300	PN-10-5p,PN-26-5p	TCGGGACCGGGGTCCGGTGCGGAGA	17	12.6581	11	23.6581	0.83882
301	PN-80-3p	AACATCTGGTTGGTTGAGAGA	21	4.60296	19	23.603	0.006611
302	PN-27-5p	CCGCGGGAGCCTCGGTTGGCC	22	19.5626	4	23.5626	0.001544
303	PC-314-5p	CATGGTCACCTGTGGTTCT	19	0	23	23	0
304	PN-37-5p	CAGGTCACGTCTCTGCAGTTAC	22	3.45222	19	22.4522	0.000855
305	PC-136-3p	TGACCCCCCTCTTCCTGCCCACA	23	0	22	22	0
306	PC-292-5p	TGCCTGAATTCTGAAAAGTAAGC	23	21.864	0	21.864	0
307	PC-344-5p	AGGGAACCTGGAAAAGCTGAAGG	23	4.60296	16	20.603	0.026604
308	ssc-miR-99b-3p	CAAGCTCGTGTCTGTGGGTCCGT	23	3.45222	17	20.4522	0.002577	0	0
309	ssc-miR-208b-5p	AAGCTTTTTGCTCGCGTTATGT	22	0	19	19	4e-06	0	0
310	ssc-miR-505-5p	GGGAGCCAGGAAGTATTGATGTT	23	13.8089	5	18.8089	0.063568	0	0
311	ssc-miR-129a-3p	AAGCCCTTACCCCAAAAAGCAT	22	5.7537	13	18.7537	0.167068	0	0
312	PN-58-3p	GCGACCCATACTTGGTTTCAG	21	4.60296	14	18.603	0.063568
313	PC-326-5p	CACTGGTTTCCTGGAGCAGCAGG	23	11.5074	7	18.5074	0.359283
314	PC-46-3p,PC-181-3p	CAGCAACTGTAGTTCCAATTTGA	23	18.4118	0	18.4118	8e-06
315	PN-39-3p	TGAAGGTCTACTGTGTGCCAGG	22	10.3567	8	18.3567	0.814529
316	ssc-mir-122-5p	TGGAGTGTGACAATGGTGTTTGT	23	8.05517	10	18.0552	0.814529	7	10
317	PC-56-3p,PC-55-3p	AGCTGGTCTGGGAGTTCCCGGG	22	0	18	18	8e-06
318	ssc-miR-2320-3p	TCGATGATGGTCCCTGTGTTTG	22	5.7537	12	17.7537	0.237884	0	0
319	ssc-miR-490-3p	CAACCTGGAGGACTCCATGCTGT	23	3.45222	14	17.4522	0.012726	0	0
320	PC-83-5p	GGAACCATCCTCTGCTACCA	20	17.2611	0	17.2611	1.5e-05
321	PN-27-3p	CGGATAGCCGGTCCCCCGCCGT	22	9.20591	8	17.2059	1
322	PN-5-5p	TTTAGTGTGATAATGGCGTTTG	22	6.90444	10	16.9044	0.629059
323	PN-82-5p	AACTGTTTGCAGAGGAAACTGAGA	24	5.7537	11	16.7537	0.332306
324	ssc-miR-202-5p	TTCCTATGCATATACTTCTTT	21	5.7537	11	16.7537	0.332306	5	11
325	ssc-mir-219-5p	TGATTGTCCAAACGCAATTCTCG	23	5.7537	11	16.7537	0.332306	0	0
326	PN-38-5p	TGTCTTGCAGGCCGTCATGC	20	4.60296	12	16.603	0.143463
327	PC-281-3p	TCTCCCCCAACCCTCCTCCACA	22	4.60296	12	16.603	0.143463
328	PN-48-3p	TAGCACCATTTGAAATCAGTGTTT	24	10.3567	6	16.3567	0.454498
329	PC-42-3p	TGTGTCTGTGACATCTGCTGGCA	23	16.1103	0	16.1103	3.1e-05
330	PC-164-5p	TTGTCCGTGCCCCACCCACTCA	22	0	16	16	3.1e-05
331	ssc-miR-19b-1-5p	AGTTTTGCAGGTTTGCATCCAGC	23	0	16	16	3.1e-05	0	0
332	ssc-mir-18a-3p	ACTGCCCTAAGTGCTCCTTCTGG	23	6.90444	9	15.9044	0.803619	0	0
333	PC-84-5p,PC-88-5p	TTGGGGTTCAAAAGGACTCAAGA	23	5.7537	10	15.7537	0.454498
334	ssc-miR-224-5p	CAAGTCACTAGTGGTTCCGTTT	22	3.45222	12	15.4522	0.035156	0	0
335	PN-47-3p	TTGAAAGGCTATTTCTTGGTC	21	10.3567	5	15.3567	0.301758
336	PN-12-5p	CGGCCCCACGCACCAGGGTAAGA	23	9.20591	6	15.2059	0.607239
337	PN-65-3p	TCCGGTTCTCAGGGCTCCACC	21	5.7537	9	14.7537	0.607239
338	PN-82-3p	TCAGTCTCAACTGCAAAGAAGT	22	5.7537	9	14.7537	0.607239
339	ssc-miR-100-3p	CAAGCTTGTGTCTATAGGTAT	21	10.3567	4	14.3567	0.179565	0	0
340	PC-330-5p	AACTCCATGGTTCGCTTGATCT	22	9.20591	5	14.2059	0.42395
341	PC-325-3p	TGCTGCTCCGTGCAACCAGCA	21	8.05517	6	14.0552	0.790527
342	PC-255-3p	CAGGGCTTGGGGAGCAGAGAGA	22	0	14	14	0.000122
343	PC-311-5p	ATGGGCTACGGGCTGTCCAGG	21	0	14	14	0.000122
344	ssc-miR-216-5p	TAATCTCAGCTGGCAACTGTGA	22	0	14	14	0.000122	0	0
345	PN-19-3p	TTCACCACCTTCTCCACCCAGC	22	6.90444	7	13.9044	1
346	PC-286-5p	TGCGGGTGAGACGGAAGAAC	20	5.7537	8	13.7537	0.790527
347	PN-35-5p	AAAAGCATGCTCCAGTGGCGC	21	3.45222	10	13.4522	0.092285
348	PC-327-3p	GACCCCACCTCTTTGCTTCCAGT	23	8.05517	5	13.0552	0.581055
349	PN-36-3p	ATAAGACGAGCAAAAAGCTTGT	25	0	13	13	0.000244
350	ssc-miR-128-1-5p	CGGGGCCGTAGCACTGTCTGAGA	23	6.90444	6	12.9044	1	0	0
351	PC-233-3p	TGGCTGTGTGACCTCAGGCAGA	22	12.6581	0	12.6581	0.000244
352	PC-8-3p	GCAATTTAGGTTAATGACTGTC	22	4.60296	8	12.603	0.581055
353	ssc-mir-20-3p	ACTGCATTATGAGCACTTAAAGT	23	4.60296	8	12.603	0.581055	0	0
354	ssc-miR-32-3p	CAATTTAGTGTGTGTGATATT	21	9.20591	3	12.2059	0.145996	0	0
355	PN-67-5p	TTTGGCACTAGCACATTTTTGCT	23	8.05517	4	12.0552	0.387695
356	PC-172-5p,PC-49-5p	TCCCCTTTCTAAAAGCACTCAGA	23	0	12	12	0.000488
357	PC-33-3p	TCTGCATGGCCCAGGCTCACA	21	6.90444	5	11.9044	0.774414
358	PN-64-5p	TACAGTTGTTCAACCAGTTACT	22	5.7537	6	11.7537	1
359	PN-80-5p	CGTCAACCATCCAGCTGTTTGG	22	5.7537	6	11.7537	1
360	ssc-miR-365-2-5p	AGGGACTTTCAGGGGCAGCTGTG	23	4.60296	7	11.603	0.774414	0	0
361	PC-267-5p	ATTCTGTTAGAAAAATGCAAGA	22	11.5074	0	11.5074	0.000488
362	PN-39-5p	TTGTACATGGTAGGCTTTCATT	22	3.45222	8	11.4522	0.226562
363	PN-54-3p	TAACAGTCTCCAGTCACGGCCA	22	8.05517	3	11.0552	0.226562
364	PN-59-3p	CAGTGCAATGATATTGTCAAAGC	23	0	11	11	0.000977
365	PC-313-3p	CGTCTCTCTGCTAGGGGTTCTGT	23	0	11	11	0.000977
366	PN-61-3p	TTTGTTCGTTCGGCTCGCGTGA	22	5.7537	5	10.7537	1
367	ssc-mir-29b-5p	GCTGGTTTCATATGGTGGTTTAGA	24	5.7537	5	10.7537	1	0	0
368	ssc-miR-4336a-3p,ssc-miR-4336b-3p	GTGGGGAAGAACTACAAGACAGCT	24	4.60296	6	10.603	1	0	0
369	PC-11-5p	AAACCTGCCCTCTCTGACAGTCC	23	10.3567	0	10.3567	0.001953
370	PC-40-5p	AAGTAGGGCCCCTTGCCGTTGCT	23	10.3567	0	10.3567	0.001953
371	PN-46-3p	GTGACATCACATATACGGCGGC	22	0	10	10	0.001953
372	ssc-miR-9-1-3p,ssc-miR-9-2-3p	ATAAAGCTAGATAACCGAAAGT	22	0	10	10	0.001953	0	0
373	PN-60-3p	TGAACTCGAGTTGGAAGAGGCGA	22	5.7537	4	9.7537	0.753906
374	PC-341-3p,PC-171-3p	CAGGTGCGGCCACTTGTTT	19	5.7537	4	9.7537	0.753906
375	PN-15-5p	AGGCGGAGACTTGGGCAATTGCT	23	4.60296	5	9.60296	1
376	PC-26-3p	GCGCGTCTTTTGGTGCTCTGCA	22	4.60296	5	9.60296	1
377	PN-9-5p	AGATGTCCAGCCACAATTCTCG	22	3.45222	6	9.45222	0.507812
378	ssc-mir-18PN-1-3p	CTCACTGAACAATGAATGCA	20	9.20591	0	9.20591	0.003906	0	0
379	PN-62-3p	TTGCATAGTCACAAAAGTGATC	22	0	9	9	0.003906
380	PN-64-3p	TAACCGGTTGAACAACTGAACCC	23	0	9	9	0.003906
381	PC-151-3p	CGCCACCACCCCGCCTCCTCT	21	0	9	9	0.003906
382	PC-153-5p	GTGCGTCGCGGGGGTGGCGGCG	22	0	9	9	0.003906
383	PC-200-5p	TCATAAGACAATTGGATTGAGA	22	0	9	9	0.003906
384	PC-259-5p	TACAACGAGAACTCCAAGAATTT	23	0	9	9	0.003906
385	PC-33-5p	TCTGCAGCCTTGGCTTGCAGTG	22	4.60296	4	8.60296	1
386	ssc-miR-106a-5p	AAAGTGCTTACAGTGCAGGTAG	22	4.60296	4	8.60296	1	0	0
387	ssc-miR-4337-3p	TGAAGGCTTATATATCTTGTCT	22	4.60296	4	8.60296	1	0	0
388	PC-342-3p	AATGGTGCTCCAGGGTTGTACA	22	3.45222	5	8.45222	0.726562
389	ssc-miR-103-2-5p	AGCTTCTTTACAGTGCTGCCTTGA	24	3.45222	5	8.45222	0.726562	0	0
390	PC-21-5p,PC-272-5p	TGGCTCACAACATAACTACTCG	22	8.05517	0	8.05517	0.007812
391	PC-242-3p	CCCGCGGTCCTCCTCCGC	18	8.05517	0	8.05517	0.007812
392	PC-50-5p	CCCTGCGTGGCTTCTCTGTGCA	22	8.05517	0	8.05517	0.007812
393	PC-66-3p	CGGGGCTCGGGCAGGGAGGG	20	8.05517	0	8.05517	0.007812
394	PN-3-3p	AGTGTGCGGAAATGCTTCTGCT	22	0	8	8	0.007812
395	PC-15-3p	TACTCGGCGTTGCTTCTACA	20	0	8	8	0.007812
396	PC-197-5p	GCCCTCGGCGTCCCGGGAGG	20	0	8	8	0.007812
397	PC-250-5p	TATCCCCATGGAGTCTGTTGC	21	0	8	8	0.007812
398	PC-254-5p	ACGGGATTGTAAAGGCAGAGCG	22	0	8	8	0.007812
399	PC-97-5p	TCAGGGCGGAGCAGACGTGCGC	22	0	8	8	0.007812
400	ssc-miR-133b-5p	TGGCTGGTCAAACGGAACCAAG	22	0	8	8	0.007812	0	0
401	PC-2-5p	TAATGGGAACTCCTAGTTGAGA	22	4.60296	3	7.60296	0.726562
402	PC-84-3p,PC-88-3p	TTAGTCCTTCGGAACCCCAAAT	22	4.60296	3	7.60296	0.726562
403	PC-90-3p	TCTGGCTTAGTCTGCAACTACA	22	4.60296	3	7.60296	0.726562
404	ssc-mir-206-5p	ACATGCTTCTTTATATCCCCAT	22	4.60296	3	7.60296	0.726562	0	0
405	PN-63-5p	TGGCAGTGTATTGTTAGCTGGT	22	3.45222	4	7.45222	1
406	PC-231-3p,PC-232-3p	TACGAATTTCAGGAATACAGCA	22	3.45222	4	7.45222	1
407	PC-72-5p	TGCCTCCCTTGAGCAGCGGACT	22	3.45222	4	7.45222	1
408	PC-133-3p	TCTGGCTGTGGTGTAGACCGTCA	23	0	7	7	0.015625
409	PC-163-3p	GGTCGGTCCTCGCGCGTGGCTC	22	0	7	7	0.015625
410	PC-167-5p	GGGGGAGCAGAGGGTGGCACTCA	23	0	7	7	0.015625
411	PC-183-3p	ACTTTACCTCTATGGTCTTTCT	22	0	7	7	0.015625
412	PC-186-3p	ATAAAGCTGCTATGAATATTTGT	23	0	7	7	0.015625
413	PC-187-5p	TCTGGTCCAGACACTGTGGAGC	22	0	7	7	0.015625
414	PC-6-3p	TCTGAAATTCAAATGTAAGTGG	22	0	7	7	0.015625
415	ssc-miR-107-5p	AGCTTCTTTACAGTGTTGCCTTG	23	0	7	7	0.015625	0	0
416	ssc-miR-146b-3p	GCCCTAGGAACTCAGTTCTGG	21	0	7	7	0.015625	0	0
417	ssc-miR-92a-1-5p	AGGTTGGGATCGGTTGCAATGCT	23	0	7	7	0.015625	0	0
418	PN-6-5p	CTGGAAGACTAGTGATTTTGTTGTT	25	6.90444	0	6.90444	0.015625
419	PC-41-3p	CCTCTCTTCCCTCACGGTCGCT	22	6.90444	0	6.90444	0.015625
420	PC-51-3p	CGAGGCAGCGCTGAGGATGAAC	22	6.90444	0	6.90444	0.015625
421	PC-54-5p	CGGGAACTCCCAGACCAGCTTC	22	6.90444	0	6.90444	0.015625
422	PC-80-3p	TCCAGCAGCGCAGCCTCGGCA	21	6.90444	0	6.90444	0.015625
423	PN-66-5p	TTATGGCCCTTCGGTAATTCACT	23	3.45222	3	6.45222	1
424	PC-330-3p	TCTAAAGCGGACTGTGGAGGACT	23	3.45222	3	6.45222	1
425	ssc-let-7a-1-3p	CTGTACAGCCTCCTAGCTTTCC	22	3.45222	3	6.45222	1	0	0
426	ssc-miR-4332-5p	GGGTGTCGCGGGGGTGGGCGGGCGG	25	3.45222	3	6.45222	1	0	0
427	PN-72-3p	ACCTCCTATGTGCATGGTTTA	21	0	6	6	0.03125
428	PC-102-5p	TAGGGGACCCTGAGGCAGGAGAC	23	0	6	6	0.03125
429	PC-149-5p	CGGCGTCCCGTCCCGTGGTCTCC	23	0	6	6	0.03125
430	PC-154-5p	ACCCCGGCCTCGCCTCCTCCTCCCC	25	0	6	6	0.03125
431	PC-210-5p	CAGCCTGGCTTCTCCTGACATGGC	24	0	6	6	0.03125
432	PC-236-3p	TGAGTTCTGAAAGACGGGAGA	21	0	6	6	0.03125
433	PC-277-3p	CCAAACCAGTTGTGCCTGTAG	21	0	6	6	0.03125
434	PC-302-5p	CTTATGTTTGTTTTTAAAACATG	23	0	6	6	0.03125
435	PC-7-5p	GTTTGTATTGTCCAGGCTCTATG	23	0	6	6	0.03125
436	PC-16-3p	CTACTCGGCGTTGCTTCTACA	21	5.7537	0	5.7537	0.03125
437	PC-22-3p	CCTGAGCATCTCTGCCAAGAGC	22	5.7537	0	5.7537	0.03125
438	PC-293-3p	TCACCGTGGCCCTGATCCCACT	22	5.7537	0	5.7537	0.03125
439	PC-43-3p	TGAGATGAGAGCCCTTGGCCACT	23	5.7537	0	5.7537	0.03125
440	PC-44-3p	TGCCCACACTCCTCTCTCCAGT	22	5.7537	0	5.7537	0.03125
441	PN-34-3p	CGTGTCTTGTGTTGCAGCCGGT	22	0	5	5	0.0625
442	PN-41-5p	ACTTAAACGTGGATGTACTTGCT	23	0	5	5	0.0625
443	PN-4-3p	TGGGTCACAGAAGAGGGTCTGGA	23	0	5	5	0.0625
444	PN-54-5p	ACCTTGGCTCTAGACTGCTTACT	23	0	5	5	0.0625
445	PN-71-3p	ATGCACCTGGGCAAGGATTCA	21	0	5	5	0.0625
446	PC-108-5p	GTTTCTTGACCTTTTCTCTGG	21	0	5	5	0.0625
447	PC-109-5p	CCATTCCTTCGTCTGTGCACTAG	23	0	5	5	0.0625
448	PC-117-5p	CACTCCTCCCCTGTGTGCCAGG	22	0	5	5	0.0625
449	PC-123-3p	GCAGCTCCAGCTCCAGTTAGA	21	0	5	5	0.0625
450	PC-124-5p	ATCAGGACCTTACAACTCTGTGG	23	0	5	5	0.0625
451	PC-125-5p	AAATGAAAAGGATTGGTTTCTC	22	0	5	5	0.0625
452	PC-131-3p	ATTTATGGATAGATGTATGCC	21	0	5	5	0.0625
453	PC-161-5p	GTCCGCGCCCCCTCGCCG	18	0	5	5	0.0625
454	PC-176-3p	TCGGGGTCGAATTGGAGCTATAGA	24	0	5	5	0.0625
455	PC-176-5p	GTAGCTCCAGTTTGACCCTAAGG	23	0	5	5	0.0625
456	PC-184-3p	TCAAAACAGAGAATCAAGACTGA	23	0	5	5	0.0625
457	PC-206-5p	CATTAGTTGTTCATGCTGTTTT	22	0	5	5	0.0625
458	PC-216-5p	TAAGGAATTTAAAGTGAAAAC	21	0	5	5	0.0625
459	PC-243-3p	CCCCCGCGGTCCTCCTCCG	19	0	5	5	0.0625
460	PC-253-5p	TTAGGGATCTGCCATTGCCACT	22	0	5	5	0.0625
461	PC-261-3p	CCACCAGGGATCAAACCTGTGC	22	0	5	5	0.0625
462	PC-29-5p	CACGACAGGAACTCCTAATAGT	22	0	5	5	0.0625
463	PC-323-5p	CCACCAGAAAGAGACTGTAGG	21	0	5	5	0.0625
464	PC-332-5p	GGACTTCCCGTGTGGCTCACAAC	23	0	5	5	0.0625
465	PC-3-5p	AAAGGAAACTATTCTGAGCA	20	0	5	5	0.0625
466	PC-81-5p	GCTTGAATCTGGAGCTGCTATGGCT	25	0	5	5	0.0625
467	ssc-miR-1285-3p	TAGCGAGACCCCGTCTCTTTAGA	23	0	5	5	0.0625	0	0
468	ssc-miR-16-1-3p	ACCAATATTATTGTGCTGCTT	21	0	5	5	0.0625	0	0
469	PN-20-3p	TTATTGCTTAAGAATACGCGTAG	23	4.60296	0	4.60296	0.0625
470	PN-7-3p	TGCTATGCCAACATATTGCCATC	23	4.60296	0	4.60296	0.0625
471	PC-10-5p	ATTGGTCTCATGTCCATCCCC	21	4.60296	0	4.60296	0.0625
472	PC-209-3p	GATGCTGATGCTGCTACCACA	21	4.60296	0	4.60296	0.0625
473	PC-217-5p	TCCCACCCCGGCCTCGCCTCCTC	23	4.60296	0	4.60296	0.0625
474	PC-266-5p	TGAGGGCAGCGAGCACAGACG	21	4.60296	0	4.60296	0.0625
475	PC-270-5p	TTCAAGTAACCCAGGATAG	19	4.60296	0	4.60296	0.0625
476	PC-272-3p	ACTGCACTAGGCTGGAGCTCA	21	4.60296	0	4.60296	0.0625
477	PC-273-5p	AGGGTCTAGGTCGCAGATACAG	22	4.60296	0	4.60296	0.0625
478	PC-275-5p	TTCAGATCTGGTGTTGCTGTTGCT	24	4.60296	0	4.60296	0.0625
479	PC-283-3p	CGCGGTTGGGAGAATCTGTGGAT	23	4.60296	0	4.60296	0.0625
480	PC-31-3p	TATTTTAAAGTTGTTTAGT	19	4.60296	0	4.60296	0.0625
481	PC-331-5p	GGACTTCCCGTGTGGCTCACAACA	24	4.60296	0	4.60296	0.0625
482	PC-39-3p	TTCCCGTCGTGGCGCAGGGGACA	23	4.60296	0	4.60296	0.0625
483	PC-51-5p	CCACCCTCATCGCTGCCTGTGTGT	24	4.60296	0	4.60296	0.0625
484	PC-68-3p	CTGCCCACCTGGGTGAGAAGGA	22	4.60296	0	4.60296	0.0625
485	ssc-miR-23a-5p	GGGGTTCCTGGGGATGGGATTT	22	4.60296	0	4.60296	0.0625	0	0
486	PN-20-5p	ACGGGTATTCTTGGGTGGATAAT	23	0	4	4	0.125
487	PN-22-3p	CCAGATGCCATTCCTGAGGAGGGA	24	0	4	4	0.125
488	PN-49-5p	TAGGTAGTTTCATGTTGTTGGGC	23	0	4	4	0.125
489	PN-56-3p	GCTACTTCACAACACCAGGGT	21	0	4	4	0.125
490	PN-63-3p	TCAGCTAACATGCAACTGCTGT	22	0	4	4	0.125
491	PN-70-5p	AATGTGGAAGTGGTCTGAGGCA	22	0	4	4	0.125
492	PC-112-3p	ATCCTAAATTCAGGGAAAGATG	22	0	4	4	0.125
493	PC-126-3p	GACGGAACTTCTTTGCAGAACTT	23	0	4	4	0.125
494	PC-127-5p	AGGTAATACTGACTTTTCTTTCT	23	0	4	4	0.125
495	PC-134-3p	TGTGAATGATGCTCTGAGGGCT	22	0	4	4	0.125
496	PC-141-3p	TCTCAGGCCTCCACCTCCCACAGT	24	0	4	4	0.125
497	PC-142-3p	TGCCCACCTGCCTCCTCCCCC	21	0	4	4	0.125
498	PC-142-5p	TGATCAGGAGATGCTGTAGAA	21	0	4	4	0.125
499	PC-160-5p	GTCGTCCTCTCCCTCCCTCCT	21	0	4	4	0.125
500	PC-172-3p	GCAGTCGGCAAGGAGAGACGTC	22	0	4	4	0.125
501	PC-173-5p	ATATGTGGTGTCTACTGTTT	20	0	4	4	0.125
502	PC-177-5p	TAAGGATCAAGTGTCGTCACTGT	23	0	4	4	0.125
503	PC-180-5p	AGATTGGGAACACTGGAGAAC	21	0	4	4	0.125
504	PC-182-5p	GTCCTTAAAAAGAATGTAGAAGC	23	0	4	4	0.125
505	PC-184-5p	AGTCTTGATTCTCTGTTTTGTT	22	0	4	4	0.125
506	PC-187-3p	TCTCAGTGTTTGAACCAGAAGC	22	0	4	4	0.125
507	PC-189-3p,PC-190-3p	ACACAAAATGCCAGGCATCAGG	22	0	4	4	0.125
508	PC-189-5p,PC-190-5p	TGATGCCTGGCATTTTGTGTGT	22	0	4	4	0.125
509	PC-195-3p	AGCCACAGCCACTGTAGAAGC	21	0	4	4	0.125
510	PC-203-5p	CAGCAATTTATTTTCCAGTGA	21	0	4	4	0.125
511	PC-212-5p	TATGGTCATTACCAAGGCTCTT	22	0	4	4	0.125
512	PC-213-3p	AAAGACTTAGATACAAGTGCAA	22	0	4	4	0.125
513	PC-214-3p	TAGCTGTGGACATGACCATAAAA	23	0	4	4	0.125
514	PC-215-5p	AAGCTCAGCTCTGAAGTGCAGA	22	0	4	4	0.125
515	PC-225-3p	GAGATGTCCTGGTGAGGAATACA	23	0	4	4	0.125
516	PC-245-3p	AGATAGAACTATAAAGGCAGT	21	0	4	4	0.125
517	PC-252-5p	ACATGGATCTCTTGGCTTTTGAG	23	0	4	4	0.125
518	PC-261-5p	CACGGGTTCGATCCCTGGTGTGGGC	25	0	4	4	0.125
519	PC-28-3p	TGAAAACCGAGGCTGCTAGGA	21	0	4	4	0.125
520	PC-288-5p	AGGATCCCACATTATCACTGCT	22	0	4	4	0.125
521	PC-312-5p	AGGGACCCTGGGCAGTAATTTGC	23	0	4	4	0.125
522	PC-328-3p,PC-329-3p	CTGGATCTCAGCTGCAGTCTCT	22	0	4	4	0.125
523	PC-333-3p	GGGACGAGGTGGCCGTGA	18	0	4	4	0.125
524	PC-63-5p	TACCTCGAGTGCTCTGCCAAGA	22	0	4	4	0.125
525	PC-73-3p	AGAGTCTAAATGCAGTTAGAATT	23	0	4	4	0.125
526	PC-76-3p,PC-77-3p	TATATATCTCCACATCTTCCTT	22	0	4	4	0.125
527	PC-82-5p	TCGTGAGTGCAGGCGCTGACCT	22	0	4	4	0.125
528	PC-85-5p	ATTCTGTAGAATTGGCTCTG	20	0	4	4	0.125
529	PC-89-5p	CTGAAGAACGAATTAATGGAC	21	0	4	4	0.125
530	PC-95-3p	TATTATCTGTGGGATACTCGG	21	0	4	4	0.125
531	ssc-let-7c-3p	CTGTACAACCTTCTAGCTTTCC	22	0	4	4	0.125	0	0
532	ssc-miR-103-1-5p	GGCTTCTTTACAGTGCTGCCTTGT	24	0	4	4	0.125	0	0
533	ssc-miR-18PN-2-3p	ACTCACTGATCAATGAATGCAA	22	0	4	4	0.125	0	0
534	ssc-miR-196b-3p	TCGACAGCACGACACTGCCTTC	22	0	4	4	0.125	0	0
535	ssc-miR-451-3p	AACGGTTCTCTTGCTGCACCCA	22	0	4	4	0.125	0	0
536	ssc-miR-615-5p	GGGGCTCCCCGGTGCTCGGAT	21	0	4	4	0.125	0	0
537	ssc-miR-676-5p	TCTTCAATCTCAGGACTCGCAT	22	0	4	4	0.125	0	0
538	ssc-miR-744-3p	CTGTTGCCACTAACCTCAACCT	22	0	4	4	0.125	0	0
539	PN-28-3p	ACACGAGAACTTTGAAGGC	21	3.45222	0	3.45222	0.25
540	PN-43-3p	ATTGCACTTTAGCAATGGTGA	21	3.45222	0	3.45222	0.25
541	PN-9-3p	AGAATTGCGTTTGGACAATCAGT	23	3.45222	0	3.45222	0.25
542	PC-13-5p	TGTTTCTGTTTTGTAGATTGAC	22	3.45222	0	3.45222	0.25
543	PC-17-3p	CACCCCAGACCCAATGGCAAGA	22	3.45222	0	3.45222	0.25
544	PC-208-3p	GTTGGCTCCTGGGCAGAAGCG	21	3.45222	0	3.45222	0.25
545	PC-211-3p	CAGGGTTATAGGAAGAGACTACT	23	3.45222	0	3.45222	0.25
546	PC-212-3p	GTGTGGGGACGAGCCGGCTCT	21	3.45222	0	3.45222	0.25
547	PC-235-3p	ATCTTACGGGAGGACTTGGAGGAG	24	3.45222	0	3.45222	0.25
548	PC-265-3p	AAACACCACAGGGGGTAGTAAT	22	3.45222	0	3.45222	0.25
549	PC-268-3p	ATTCAGTCTGCAGTCTCGGTCTCT	24	3.45222	0	3.45222	0.25
550	PC-276-3p	CGCTCCTCTATCTCTCCAGCCC	22	3.45222	0	3.45222	0.25
551	PC-280-3p	CCTCCTTCACCCCTCAGCAGA	21	3.45222	0	3.45222	0.25
552	PC-296-3p	TTCCCCATCCATCAGACGGCGCT	23	3.45222	0	3.45222	0.25
553	PC-298-5p	ACGTGGACAGCAGGATGCTATGA	23	3.45222	0	3.45222	0.25
554	PC-322-5p	CCACCAGAAAGAGACTGTAGGG	22	3.45222	0	3.45222	0.25
555	PC-336-5p	TGACAGCTAAGGAATCTGAGGC	22	3.45222	0	3.45222	0.25
556	PC-337-3p,PC-338-3p,PC-339-3p	CTCTGCTGTACACCAGAAACT	21	3.45222	0	3.45222	0.25
557	PC-35-5p,PC-36-5p	CATAAAGGGAACTCCTAGACAG	22	3.45222	0	3.45222	0.25
558	PC-47-5p	TGTCCCCAGTCCTCGGCCGCTG	22	3.45222	0	3.45222	0.25
559	PC-59-3p	AGAGATTGAGATCCAAAGATG	21	3.45222	0	3.45222	0.25
560	PC-61-3p	ACAGCAGCTGCATGATTGACC	21	3.45222	0	3.45222	0.25
561	PC-9-5p	GGGCCTCGGTAGCTCGCCGTGA	22	3.45222	0	3.45222	0.25
562	ssc-miR-130a-5p	GCTCTTTTCACATTGTGCTACT	22	3.45222	0	3.45222	0.25	0	0
563	ssc-miR-222-5p	TCAGTAGCCAGTGTAGATCCTGT	23	3.45222	0	3.45222	0.25	0	0
564	PN-11-3p	CCAGTGGGGCTGCTGTTATCTGT	23	0	3	3	0.25
565	PN-1-3p	ATTTGTGCTTGGCTCTGTCAC	21	0	3	3	0.25
566	PN-18-3p	CACTTACCTGTAGAGATTCTAC	24	0	3	3	0.25
567	PN-36-5p	GAGCTTTTGGCCCGGGTTATAC	22	0	3	3	0.25
568	PN-38-3p	CAGGTCGTCTTGCAGGGCTTCA	22	0	3	3	0.25
569	PN-53-5p	ACCGTGGCTTTCGATTGTTACT	22	0	3	3	0.25
570	PN-74-3p	TATACCAGGATGTCAGCATAGTT	23	0	3	3	0.25
571	PC-100-5p	ATGTTGGGTGCTGAGATCCAAG	22	0	3	3	0.25
572	PC-105-3p	TGATGTTTATCCGAATCCTCAGA	23	0	3	3	0.25
573	PC-106-3p	AATGATCAGATTAATTGGACA	21	0	3	3	0.25
574	PC-107-5p	CAGCAGTGGAGAGGAACATGTCC	23	0	3	3	0.25
575	PC-110-3p	TGACTCCTGAGCCTGAGCTTTT	22	0	3	3	0.25
576	PC-113-3p	TCTGAGATGTGACCTGGGCATC	22	0	3	3	0.25
577	PC-115-3p	ATATCTGTCCTTGCTCTGAAGCCCA	25	0	3	3	0.25
578	PC-120-5p	AGAAGTTTTGAACTGTTGGGC	21	0	3	3	0.25
579	PC-122-5p	TCTCCAGTGAGACAGTCTCTGG	22	0	3	3	0.25
580	PC-129-5p	CCATGAAGACTCGGATTCCAAC	22	0	3	3	0.25
581	PC-130-5p	ACAAGGGACGCTGACAGCAGG	21	0	3	3	0.25
582	PC-132-3p	TGTGACTGTGGCGTACGCCGGC	22	0	3	3	0.25
583	PC-135-3p	CCGGCCTGGGGCTCTCGGCCCC	22	0	3	3	0.25
584	PC-137-5p	ACCGGGACCTCCATTTCGGGA	21	0	3	3	0.25
585	PC-143-3p	GAAGGAGGCAGAGGCAGGA	19	0	3	3	0.25
586	PC-145-5p	AGAGCCTCAAGAGCGCCTGCG	21	0	3	3	0.25
587	PC-146-3p	CGGGGTGGTGGTCTGTGGG	19	0	3	3	0.25
588	PC-147-3p	CGGGGCGAAGGGGAGTGGTGGG	22	0	3	3	0.25
589	PC-1-5p,PC-22-5p,PC-242-5p,PC-282-5p	GGGATCAGTTTTAAATATATC	21	0	3	3	0.25
590	PC-165-5p	TCTGGGGGAGTGTGGATGGC	20	0	3	3	0.25
591	PC-167-3p	GTGGAACCCCTGTTCCCCACA	21	0	3	3	0.25
592	PC-169-5p	AGGGGCTGGTGACAGAGGATGT	22	0	3	3	0.25
593	PC-170-3p	TATTGTATTTCAAAATGTTGGA	22	0	3	3	0.25
594	PC-175-5p	GACGTCCAGACTCAACTCTCG	21	0	3	3	0.25
595	PC-178-5p	GTCATGCTGGGGAGTGTAGT	20	0	3	3	0.25
596	PC-179-5p	TCGGATTTTATAAAAATGAATT	22	0	3	3	0.25
597	PC-185-3p	AGGAAGTGGATCTGAGAAGATGTTG	25	0	3	3	0.25
598	PC-188-3p	TGAAAGACCAGATCCTTGAAGAAGT	25	0	3	3	0.25
599	PC-193-5p	CAGAGGTTTCCAGCTTATAGGA	22	0	3	3	0.25
600	PC-19-3p	CATTTGGGTTGTCTTCATCTT	21	0	3	3	0.25
601	PC-201-5p	TCAGTAGGTTGCCTTTTCATT	21	0	3	3	0.25
602	PC-20-3p	TTCATCTTCTGTCTGTCTCTT	21	0	3	3	0.25
603	PC-204-3p	ATATGATTTTCTTTAAGGAT	20	0	3	3	0.25
604	PC-205-3p	TGCCTGGCCCACTGCCTCGATC	22	0	3	3	0.25
605	PC-207-5p	GACGGGGTAGAGAGGAGGCGGCT	23	0	3	3	0.25
606	PC-218-3p	AATTTCTTCTGCTCTCTCACTTT	23	0	3	3	0.25
607	PC-219-5p	TCTGTCCTGGATGGAGAAGAGA	22	0	3	3	0.25
608	PC-220-3p	TCTGAGGCCCTGATTCGGGAC	21	0	3	3	0.25
609	PC-221-3p	CGTCTACGCTAGTTCACTAG	20	0	3	3	0.25
610	PC-222-3p	ATTGAAGAACTTAGGAATTTGAAT	24	0	3	3	0.25
611	PC-223-5p	TGTTGAAACACTCTGTTGAAC	21	0	3	3	0.25
612	PC-227-3p	TCTCCCCGCCCCCGCAGTACCC	22	0	3	3	0.25
613	PC-230-3p	TATGTTCCTGACTGTCCATCA	21	0	3	3	0.25
614	PC-23-3p	GGATTGTTGTATCTTCATTG	20	0	3	3	0.25
615	PC-237-3p	ATCGGAGTCATTGGTTCTCTCC	22	0	3	3	0.25
616	PC-238-5p	TGAAGTTGTCATTGCTGTGGCTCT	24	0	3	3	0.25
617	PC-251-5p	TATGGGGACGTGGTTAGGTC	20	0	3	3	0.25
618	PC-25-5p	CAATAAACAAAGAAAACCAAGA	22	0	3	3	0.25
619	PC-256-3p	TTCCCGGCCAACGCACCAA	19	0	3	3	0.25
620	PC-257-5p	TCAGGATGAGACTCAAGGGGCA	22	0	3	3	0.25
621	PC-258-3p	TGAAGGAAGGACTGGCTTGGC	21	0	3	3	0.25
622	PC-260-5p	CCGAGCTCACTTGTGGCAGAAGA	23	0	3	3	0.25
623	PC-262-3p	TTCTCTCCTTTGCTCTCTCAG	21	0	3	3	0.25
624	PC-262-5p	CAGGCAGCACTCTCAAGTCAGG	22	0	3	3	0.25
625	PC-263-5p	TGATTCTTCCTGACGATCAGC	21	0	3	3	0.25
626	PC-27-3p	GCGCTGTTCCCTCCACTTGCA	21	0	3	3	0.25
627	PC-284-5p	CAATCCCTCAGGGCTGTAGAGA	22	0	3	3	0.25
628	PC-302-3p	GATTGATCTTGTGTTCCTGA	20	0	3	3	0.25
629	PC-303-3p	AGATCTGGGGTAGGGCCTGGGA	22	0	3	3	0.25
630	PC-305-3p	AAGCGTGTCCTTGATCCTTAAG	22	0	3	3	0.25
631	PC-30-5p	ATGTTTAGGCAAATGGCATTAG	22	0	3	3	0.25
632	PC-306-3p	AATGATGCCCCTTAGAGTTGAG	22	0	3	3	0.25
633	PC-307-5p	AATAAGATGAACAGCTGTATACC	23	0	3	3	0.25
634	PC-308-5p	AGCAGGCTGGAAACTCTCAGGC	22	0	3	3	0.25
635	PC-32-3p	TGCAGGAAGAATGAAGCACTT	21	0	3	3	0.25
636	PC-332-3p	TCAGTCTCAACTGCAAAGA	19	0	3	3	0.25
637	PC-335-5p	AATGCTCGGCTTCCCTCTTGG	21	0	3	3	0.25
638	PC-340-5p	CTGGAGGAAGTGGGCTGAGGAAG	23	0	3	3	0.25
639	PC-343-3p	ATCCAATAAACATTTACTGAGG	22	0	3	3	0.25
640	PC-52-5p	GGTGACCCAGACGTCGTGTCCTGT	24	0	3	3	0.25
641	PC-53-3p	GTAAAAGGACTGTTATATGGCCTTT	25	0	3	3	0.25
642	PC-5-5p	GTAGAAACTGTGGGTCAAAGGAA	23	0	3	3	0.25
643	PC-57-3p	GCACCTTTATTCTTCTAACTGA	22	0	3	3	0.25
644	PC-58-3p	TTTATTCTTCTAACTGACCAGC	22	0	3	3	0.25
645	PC-62-5p	CAGAAGCTGTAGAAACGAGT	20	0	3	3	0.25
646	PC-65-3p	GCGGGGCTCGGGCAGGGAGGGG	22	0	3	3	0.25
647	PC-67-3p	CCTGGCTTCTCCTCCCCCTTC	21	0	3	3	0.25
648	PC-69-5p	TGACAGGAACTCCCAATTTTTG	22	0	3	3	0.25
649	PC-74-5p	ACGGACGTTCCCACGAGGGAGC	22	0	3	3	0.25
650	PC-78-5p	AGGGCATCCCTGTAGGAGC	19	0	3	3	0.25
651	PC-86-3p	TCCAATCTGACATCTCTGGTTC	22	0	3	3	0.25
652	PC-91-5p	ATGGCTCAGCGGGTTAAGAACTC	23	0	3	3	0.25
653	PC-92-3p	TCTGCTTTCTCCTCCTTCCAG	21	0	3	3	0.25
654	PC-92-5p	ACAGGAGATGTTAAATGAC	19	0	3	3	0.25
655	PC-93-5p	TGCTGTGGCTTGGAATTTCAGT	22	0	3	3	0.25
656	PC-96-3p	TAAATTTTGACTGTGAATAG	20	0	3	3	0.25
657	PC-98-5p	TAGGAAAAGGGAAGAAGACA	20	0	3	3	0.25
658	PC-99-5p	AACCAAAGGAAACTTGGGAGC	21	0	3	3	0.25
659	ssc-miR-105-1-5p	TCAAATGCTCAGACTCCTGTGGA	23	0	3	3	0.25	0	0
660	ssc-miR-128-2-5p	GGGGGCTGAGGCACTGTCCGA	21	0	3	3	0.25	0	0
661	ssc-miR-192-3p	CTGCCAATTCCATAGGTCACAG	22	0	3	3	0.25	30	49
662	ssc-miR-224-3p	AAATGGTGCCCTAGTGACTAC	21	0	3	3	0.25	0	0
663	ssc-miR-2476-1-5p,ssc-miR-2476-2-5p,ssc-miR-2476-3-5p	TCCCTGTGGTCTAGTGG	17	0	3	3	0.25	0	0
664	ssc-miR-339-3p	GAGCTCCTCGAGGCCAGAGCC	21	0	3	3	0.25	0	0
665	ssc-miR-421-5p	GGCCTCATTAAATGTTTGTTGA	22	0	3	3	0.25	0	0
666	ssc-miR-429-3p	TAATACTGTCTGGTAATGCCGT	22	0	3	3	0.25	0	0
667	ssc-miR-490-5p	CCATGGATCCCCAGGTGGGT	20	0	3	3	0.25	0	0
668	ssc-miR-664-3p	TATTCATTTATCTCCCAGCCTAGA	24	0	3	3	0.25	0	0
