# Supplementary material for: Identification of differences in microRNA transcriptomes between porcine oxidative and glycolytic skeletal muscles
Source: BMC Mol Biol. 2013 Feb 18;14:7. doi: 10.1186/1471-2199-14-7 (PMC3599761; doi:10.1186/1471-2199-14-7)
Supplement: Additional file 7: Table S6 — List of the top 20 enriched Gene Ontology (GO) terms. [file 1471-2199-14-7-S7.xls]

## Sheet: Table S6
Table S6. List of the top 20 enriched Gene Ontology (GO) terms based on GO classifications
Biological process	Count	%	Molecular function	Count	%	Cellular component	Count	%
regulation of transcription	177	20.4152	DNA binding	139	16.0323	membrane-enclosed lumen	122	14.0715
regulation of RNA metabolic process	136	15.6863	nucleotide binding	136	15.6863	organelle lumen	120	13.8408
transcription	133	15.3403	purine nucleotide binding	120	13.8408	intracellular organelle lumen	117	13.4948
regulation of transcription, DNA-dependent	132	15.2249	ribonucleotide binding	119	13.7255	nuclear lumen	98	11.3033
intracellular signaling cascade	86	9.91926	purine ribonucleotide binding	119	13.7255	nucleoplasm	65	7.49712
positive regulation of macromolecule metabolic process	82	9.4579	transcription regulator activity	117	13.4948	cell fraction	65	7.49712
phosphorus metabolic process	76	8.76586	purine nucleoside binding	104	11.9954	Golgi apparatus	60	6.92042
phosphate metabolic process	76	8.76586	nucleoside binding	104	11.9954	endoplasmic reticulum	55	6.34371
regulation of transcription from RNA polymerase II promoter	71	8.18916	adenyl nucleotide binding	101	11.6494	insoluble fraction	54	6.22837
positive regulation of nucleobase, nucleoside, nucleotide and nucleic acid metabolic process	70	8.07382	adenyl ribonucleotide binding	100	11.534	membrane fraction	53	6.11303
positive regulation of nitrogen compound metabolic process	70	8.07382	ATP binding	99	11.4187	endomembrane system	49	5.65167
positive regulation of biosynthetic process	70	8.07382	transcription factor activity	79	9.11188	nucleoplasm part	46	5.30565
positive regulation of cellular biosynthetic process	68	7.84314	protein kinase activity	55	6.34371	vesicle	45	5.19031
positive regulation of macromolecule biosynthetic process	67	7.7278	sequence-specific DNA binding	49	5.65167	cytoplasmic vesicle	42	4.84429
positive regulation of gene expression	66	7.61246	protein serine/threonine kinase activity	43	4.95963	nucleolus	41	4.72895
positive regulation of transcription	63	7.26644	transcription factor binding	42	4.84429	membrane-bounded vesicle	39	4.49827
protein localization	63	7.26644	transcription activator activity	38	4.38293	cytoplasmic membrane-bounded vesicle	36	4.15225
regulation of cell proliferation	60	6.92042	enzyme binding	37	4.26759	extrinsic to membrane	35	4.03691
protein transport	59	6.80507	cytoskeletal protein binding	36	4.15225	perinuclear region of cytoplasm	24	2.76817
establishment of protein localization	59	6.80507	magnesium ion binding	33	3.80623	neuron projection	23	2.65283
