# Supplementary material for: Identification of differences in microRNA transcriptomes between porcine oxidative and glycolytic skeletal muscles
Source: BMC Mol Biol. 2013 Feb 18;14:7. doi: 10.1186/1471-2199-14-7 (PMC3599761; doi:10.1186/1471-2199-14-7)
Supplement: Additional file 8: Table S7 — KEGG pathways enriched for the predicted protein coding target genes of miR-378, -148a, -143, and -27b. [file 1471-2199-14-7-S8.xls]

## Sheet: Sheet1
Term description	Involved gene number Count	P-value (Bonferroni corrected)
Pathways in cancer	38	0.000208
Focal adhesion	25	0.00678
Glioma	13	0.00696
Prostate cancer	15	0.015
Neurotrophin signaling pathway	18	0.0165
Renal cell carcinoma	12	0.0808
Hypertrophic cardiomyopathy (HCM)	13	0.122
Chronic myeloid leukemia	12	0.142
Melanogenesis	14	0.148
Melanoma	11	0.296
MAPK signaling pathway	25	0.366
Regulation of actin cytoskeleton	21	0.492
Fc epsilon RI signaling pathway	11	0.506
Dilated cardiomyopathy	12	0.549
ECM-receptor interaction	11	0.697
GnRH signaling pathway	12	0.722
Axon guidance	14	0.803
Insulin signaling pathway	13	0.994
T cell receptor signaling pathway	11	0.998
Calcium signaling pathway	15	1
